# Supplementary material for: A Group 6 LEA Protein Plays Key Roles in Tolerance to Water Deficit, and in Maintaining the Glassy State and Longevity of Seeds
Source: Plant Cell Environ. 2025 Jun 5;48(9):6874–96. doi: 10.1111/pce.15649 (PMC12319291; doi:10.1111/pce.15649)
Supplement: Supplementary file 2 — Supplementary Tables Arroyo‐Mosso et al. [file PCE-48-6874-s003.xlsx]

## Sheet: Table S1 refseq_allLEA6_protein
>18.1.1.1_MacaInte
MAEQVGRKLEGAEAGEEEKKRSQKASDGEEEKKEKVLEGLPLESSPYVKYSDLEDYKRKGYGTEGHLEPKPGRGAGATDAPTLSGGAVAQLQGLPDNQSR
>1.1.2.3_AracIpae
MQQPSRRGSASSKTNMENKEENREKKTQNNESAKESSSTEELLPMEDSPYVKYKDLEDYKRKGYGTEGHQEPKPGRGAGATDAPTPSGAAVSSEAELSATEAVNRQGVP
>1.1.2.2_AracHypo
MENKEENREKKTQNNESAKESSSTEELLPMEDSPYVKYKDLEDYKRKGYGTEGHQEPKPGRGAGATDAPTPSGAAVSSEAELSATEAVNRQGVP
>1.1.2.1_AracDura
MEKKEENREKNTQNNESAKESSSTEELLPMEDSPYVKYKDLEDYKRKGYGTEGHQEPKPGRGAGATDAPTPSGAAVSSEAELSATEAVNRQGVP
>1.1.3.2_GlycSoja
MEKQQQPSKETKPQNESGKESSTEGLPMEDSPYVKYKDLEDYKRQGYGAQGHQEPKPGRGAGATEAPTLSGAAVSSDAQATATDVINSKGVL
>1.1.3.1_GlycMax
MKKKEKNKNKERKMEKQQQPSKETKPQNESGKESSTEGLPMEDSPYVKYKDLEDYKRQGYGAQGHQEPKPGRGAGATEAPTLSGAAVSSDAQATATDVINSKGVL
>1.1.3.1_GlycMax1
MEKQQQQAPSKETKAQSDESVKESSTEGLPMEDSPYVKYKDLEDYKRQGYGTQGHQEPKTGRGAGATEAPTLSGAAVSSDAQVAATDAINSKGVP
>8.1.1.2_GossHirs
MEKKQQQDVDNKADDNMDEKKAGLEGLPIEDSPYVKYGDLEDYKRRGYGTEGHQQPNPGRGAASSTDAPTLSGAALSSERSVDAKDTINHQGVP
>8.1.5.1_TheoCaca
MSSTKEQTSPRGETQSQSQKKETLEGLPLESSPYVKYRDLEDYKRQAYGTEGHLPVEIKQGASGSTDAPTLTGAAVSDAKSILTNASGN
>8.1.1.1_GossArbo
MEKKQQQDVDNKADDNMDEKKASLEGLPIEDSPYVKYGDLEDYKRRGYGTEGHQQPNPGRGAASSTDAPTLSGAALSSERPVDAKDTINHQGVP
>8.1.3.1_HerrUmbr
MSSAKEQTSPRGESQSQSQSQSQKKETLEGLPLESSPYVKYRDLEDYKRQAYGTEGHLPVEIKQGASGSTDAPTLTGAAVSDAKSILTNASGN
>9.1.1.3_QuerSube
MEKKQSDQEKRERKPDSEGEKGKLEAGLPLETSPYVNYGDLEDYKRQAYGTEGHLEPKTGRGAGATDAPTLSGAAVSSDTTATNVTNRQGIP
>1.1.1.3_VignUmbe
MEQDRKRESESEKERVEGLPIKDSPYVQYKDLEDYKQQGYGTQGHQEPKTGRGAGATDAPTLSGSALSSQSQATATAANNHKGLP
>13.2.1.2_CitrSine
MDAYACKNSSIASNRPSENKGKMEKKQEQETERKKSETERSTEEKKSLEGLPMKDSPYVKYKDLEDYKRQGYGTEGHLKPQTGRGGGATDAPTLSGDAVASGADVSGATDAINRQGVP
>8.1.1.3_GossRaim
MEKKQQQDVDKKADDNMDEKKASLEGLPIDDSPYVKYGDLEDYKRRGYGTEGHQQPNPGRGAASSTDAPTLSGAALSSERPFDATDTINRQGVP
>13.2.1.1_CitrClem
MEKKQEQETERKKSETERSTEEKKSLEGLPMKDSPYVKYKDLEDYKRQGYGTEGHLKPQTGRGGGATDAPTLSGDAVASGADVSGATDAINRQGVP
>8.1.2.1_DuriZibe
MSNAKEQTSPKGKSQSQSHKHGMLGGLPLESSPYLKYKDLEDYKRKAYGSEGHLDVKENQGASGSTDAPTLSGAAISDANKTILTHASTN
>1.1.1.4_VignUngu
MKLESTRGVVEKHVEKEVVVHGMILWTETARRKVENGEERKRKMEQEKERKTESESEKERLEGLPIEDSPYVQYKDLEDYKQQGYGTQGHQEPKTGRGAGATEAPTLSGAALSSQSEATATGANNHKGVP
>9.2.1.1_JuglMicr
MEKQQEQRERKPENEEKDKLEGLPWEESPYVKYNDLEDYKRQGYGTEGHLQPKPGRGAGSTDAPTLSGGTAVSSQAPDAAATRAMNRP
>19.1.1.1_VitiRipa
MSKSGEQLRKKTEEEERAEEKASKLQGLPMESSPYLKYTDLEDYKRQGYGTEGHLEPKPNQGGGGTDAPTLAGTNLSKGPASVVDAAHRVGIP
>12.1.3.1_SyzyOleo
MMSSSGSEQMTRSPEKGGENKASLEGLLPLESSPYVKYTDLEDYKNKAYGTQGHLEPKPGQGGGGTDAPTLSGSGLSDINVLGVENKHVSS
>26.1.1.1_PapaSomn
MEQKQKDMSGVLGRDGEKKEMDAEEKVLEELPLESSPYVKYSDIEDYKRQGYGTEGHLQPKTGLGAGATDAPTPSGTALSGKQEERASKGAEVHA
>1.1.8.1_PhasVulg
MEKEKKTESEQGKVNLEGLPTEDSPYVKYKDLEDYKQQGYGTQGHQEPKTGRGAGATEAPTLSGAAFSSKSQATGTGATNHK
>9.2.1.2_JuglRegi
MEKQQEQRERKLENEEKGKLEGLPWEESPYVKYNDLEDYKRQGYGTEGHIQPKPGRGAGSTDAPTLSGGTTVSSPAPDAAATPAMNRP
>19.1.1.2_VitiVini
MSKSGEQLRKKTEEEERAEEKASKLRGLPMESSPYLKYTDLEDYKRQGYGTEGHLEPKPNQGGGGTDAPTLAGTDLSKGPASVVDAAHRVGIP
>1.1.10.1_ProsAlba
MEKQEDRKTDAKGETGEPGLEGLPMQESPYVKYKDLEDYKNKGYGAEGHLQPQPGRGPGATDAPTLSGSAVSSEAESKFVDAVHRQGGL
>9.1.1.2_QuerRobu
MEKKQSDQEKRERKPESEGEMGKLEAGLPLETSPYVNYGDLEDYKRQAYGTEGHLEPKTGRGAGATDAPTPSGAAVSSDTTATNVTNRQGLP
>14.1.1.1_DendCate
MSEEQQQGKKQMDAKGKEELPLESSPYVNYSDLEDYKQKGYGTQGHLEPVENSRTGGATEGPTLSGSDLSRAQAEAVENKNRHGPV
>8.1.4.1_HibiSyri
MEKKQEDVDKKAEKKESLEGLPIEDSPYLKYKDLDDYKRQGYGTQGHQQPEPGHGAAGSTDAPTLSGADSSSERPSHASDTIKRQGVP
>18.1.2.1_TeloSpec
MAEQRDRKVERGEEERRQKDSVGEVDKEKLVEGLPMDSSPYVKYSDLEDYKRKGYGTEGHLDTVPGRGAGGTDAPTLSGGAVAQGRPDQPR
>9.2.2.1_CaryIlli
MEKQQEKRERKPENEEKGKLEGLPREESPYVKYNDLEDYKRQGYGTEGHLQPKPGRGAGSTDAPTPSGGAAVSSQAPDAADTRAMNRQGVP
>7.1.4.1_MomoChar
MSKSEEQAQAQVQPQTRTMGKREEEKASVEELLPLESSPYVKYKDLEEYKREGYGAEGHLEPKPNQGQGGGGTDAPTLSGAGFPEVKPSTIDVATNQGLIP
>5.2.1.3_PopuTric
MEKKQEKKHEQQMEKRPESSHEDKKVNSEGLPVEDSPYVNYGDLEDYKRKAYGTEGHLEPKTGRGAGASTDAPTISGGALSS
>1.1.7.1_MediTrun
MEKQTEKETKPTTTNEASKGNIEGLPLQDSPYLKYEDLEDYKRQGYGTQGHQQPQPGRGAGATEAPTLSGANVSSEAKFNAANAVNSKGVP
>1.1.2.2_AracHypo1
MEKKEENREKKTQNSESAKESSSTEELLPMDSPYVKYKDLEDYKRKGYGTEGHQEPKPGRGAGATDAPTPSGAAVSSEAELSATEAVNRQGVP
>7.1.3.1_BeniHisp
MDKRETDQLQRQQEERKSGREEERSEGIPLESSPYVNYKDLEDYKDQAYGTQGHLQPKPGRGDGGGPTDAPTLSGDAAASSVINRQGVP
>8.1.2.1_DuriZibe1
MEKKQEHVDKKADNKEDKKEGLEGLPVKDSPYLKYMDLEDYKRQRYGTEGHQQPKPGRGAASPTDAPTLSGANLSSERDFAATDTINRQGVP
>5.1.5.1_RiciComm
MEKEGQENTIERKEDINRDQHKKESVDQILPIKDSPYLQYKDLEDYKKKGYGTEGHLQPKPGRGAGATDAPTLSGGSVPREADVSTIDAITSKPTP
>7.1.1.3_CucuPepo
MDKREADQPKRQQPERKSGSEEERLEGIPLETSPYVNYKDLEDYKNQAYGAQGHLEPKPSRGGGGGSTDAPTLSGDAVSSVINRQGVP
>12.1.2.1_RhodArge
MMTSGGSEQMTRSPQKGGENKASLEGLPLESSPYVKFTDLEDYKNRAYGTQGHLEPKPGHGGGSTDAPTRSGSSLSDTNVLGVEAVHKHVLS
>20.1.1.1_AmboTric
MSSNKEQPKSVRRNEQEGSGQMANRVSGHANAGVGGQQAMDGGGQQMDELPLESSPYVKYSNLEDYKRQAYGTDGQHLEPVNNQRGGGATEGPTLSGSGLSQAQAKAMAMAMDQANRSGIP
>15.1.1.1_BetaVulg
MEKNSNNQQSENEKKQSEEAKKLEGLPIETSPYVQYKDLEDYKQQGYGTQGHMEPKPGRGAGGTDAPTPSGGVSDGSATDVINRLGVP
>1.1.1.1_VignAngu
MEQERKRESESEKERVEGLPIKDSPYVQYKDLEDYKQQGYGTHGHQEPKTGRGAGATEGPTLSGSALSSQSQATATAANNHKGLP
>11.4.1.1_SesaIndi
MDKKQENEKKVNLEGLPVETSPYTQYKDVEDYKKQGYGTQGHLQPQPGHGAAGSTDAPTLAGRSGVADPRDQLSATDAINRQGVP
>14.2.1.1_AspaOffi
MSTSEQQQQQEKREEKAELPLESSPYVKYSDIEDYKQNAYGTRGHLPVAETQRGAGATDAPTLSGSGLSEGQVDFLDSMNRHGAV
>7.1.1.2_CucuMosc
MDKREADQPKRQQPERKSGSEEERLEGIPLETSPYVNYKDLEDYKNQAYGAQGHLESKPSRRGGGGSTDAPTLSGDAVSSVINRQGVP
>4.2.1.1_CariPapa
MEKKKPENTAEEEKTENKNEERKEEVPLEASPYVNYKDLEDYKRKAYGTEGHLQPKPGRGAAASTDAPTSTLAATQDR
>1.1.11.1_TrifPrat
MEKQTAKETKPTNDESSKGNTEGLPLEDSPYVQYKDLEDYKRQGYGTQGHQQPKEGRGAGSTEAPTLSGANVASQAEFNATNVINSKGVP
>1.1.5.1_CajaCaja
MFQSVEKKKRERKMEKQMSKESGKESTEGLPMKDSPYMNYKDLEDYKHQGYGTQGHQEPKTGRGAGATEAPTLSGAALSSQAQLTAKDKLNTK
>12.2.1.1_PuniGran
MEPDKQQQRQQGMERRAGGGGDAARSAEVRLPTEESPYTKYDDLEDYKRKGYGTEGHQEPKAGRGAGATDAPTLSGGAVSSDSGVPAAEDAHRHSAPK
>16.2.1.1_DiosLotu
MDKTSRSEQQTRDEGGEKRANLEGLPLESSPYTQYKDLDDYNRQGYGAQGHQQPKPGRGAGATDAPTPSGAAVNSDAQNSATGAVNRQGVP
>7.1.1.3_CucuPepo1
MSNSEEEQQQQQQLVREKEEKASVEELLPLESSPYVKYKDLEEYKRKGYGAEGHLEPKPNQGGGTDAPTLSGSGFPEVKPATIDFVTNHGLLS
>1.1.6.1_CiceArie
MEKQNVKETKQTNESGKGNIEGLPLEDSPYLKYDDLEDYKLQGYGTQGHQQPKPGRGAGATEAPTLSGANVSSEAQFNVANAVNRKGVP
>5.2.1.1_PopuAlba
MEKKQEKKHEQQMEKRPESSHEDKKVNSEGLPVKDSPYVNYGDLEDYKRKAYGTEGHLEPKTGRGAGATDAPTISGGALSS
>7.1.1.2_CucuMosc1
MSNSEEEQQQQQQLVREKEEKDSVEELLPLESSPYVKYKDLEEYKRKGYGAEGHLEPKPNQGGGTDAPTLSGSGFPEVKPATIDFVTNHGLLS
>5.1.3.1_ManiEscu
MKKQQGQNMEKKPENDQEQKNVKSLEGLPVEDSPYLQYKDLEDYKQKGYGTQGHLPPKPGRGAGATDAPTLSGGSVPRESDVSTIDAITNRRNQGTR
>8.1.4.1_HibiSyri1
MEKKQEDVDKAEKKESLEGLPLEDSPYVKYNDLEDYKRRGYGTQGHQQPDPGHGAAASTDAPTLSGADHSSERPLHATDTINRQGIP
>19.1.1.2_VitiVini1
MDKTTEQMRKTAESEVKGGKLEGLPMETSPYTQYSDLEDYKRKGYGTEGHLQPKPGRGSSTDAPTISGASVSSRSELSATDAKNRHGVP
>6.1.2.1_NicoAtte
MEKKEMERQPDKESDKSKLEGLPVDTSPYTQYKDLEDYKKQGYGTQGHQQPNPGRGAASSTDAPTLSGGRSASAHSQLSATDTINRQGVP
>3.4.1.1_ZiziJuju
MENKQQHRERKPENEEKGKYEGLPVNDSPYIQYKDLEDYKQQGYGTQGHLQPKPGRAGGSTDAPTLSGGSVNSQAEVPAADAISRIGIP
>12.1.3.1_SyzyOleo1
MERQEVHPQGKRGQAEEKKPDLEGLPLKSSPYLQYKDLEDYKLRGYGAQGHLEPKPGRGAGSTDAPTMPGSAVSSEAEVATAEAAHRQGVFK
>6.1.2.3_NicoTome
MEKKEMERQPDKESDKSKLEGLPVDTSPYTQYKDLEDYKKQGYGTQGHQQPNPGRGAASSTDAPTLSGGGSASAHSQLSATDTINRQGVP
>12.2.1.1_PuniGran1
MNFQEDNARIMKMSDINEQMIAPNSGGHGHGQGQGQHGAQHHRPNTEGLPMQSSPYVKYTDLEDYKRKGYGTEGHLEPKPIQGGSGTDAPTVSGNGPPEGEAFIPRAARRNL
>4.1.1.3_BrasRapa
MSKTPTEKQELPLETSPYTKYEDIEDYKKNAYGTSGHQEVKPGQGGGATDAPTLSGSAPPSAIDSANQQAKK
>12.1.1.1_EucaGran
MEKQEAHRQEGKRGQAEEGKKQPSLEGLPIKDSPYMQYKDLEDYKLQGYGAQGHLEPKPGRGAGTTDAPTMPGSAVSSEAELGPAEATHRQAVLK
>21.1.1.1_DaucCaro
MEKNSNTGDANKANSEKTKKIEEGLPIETSPYMQYKDLEDYKQKGYGTQGHLEPKPGHGAANSTDAPTDSVSSHAPLPSTDKSAV
>4.1.1.2_BrasOler
MSKTPEKQELPLETSPYTKYEDIEDYKKNAYGTSGHQEVKPGQGGGATDAPTLSGSAPPSAIDSANQQAKK
>16.1.1.1_ImpaGlan
MEQTKKEESEKKLEGLPIESSPYTQYKDLEDYKQQAYGTQGHQQPQPGRGAAASTDAPTVAGGTTADPSSKDQLSTS
>5.1.4.1_MercAnnu
MEKEKQERKMENQQKNKDHGKKESTVEGLPMKESPYMQYKDLEDYKKKGYGTEGHLPPQPGRGAGATDAPTLSGGSVPREADVSAIDAVANNPTP
>11.3.1.1_OleaEuro
MDRKQENVEKKGNLEGLPVETSPYTQYKDLEDYKKQGYGTQGHLQPQPGRGAASSTDAPTEKGGGGTNSQAQLSATDAVNRQGVP
>5.1.2.1_JatrCurc
MEKQATESREEQEKKEKLEGLPVEDSPYLQYKDLEDYKLKGYGTQGHLQPKPGRGAGATDAPTLSGGSVPRDADVSTIDAITSRPKKP
>6.1.1.3_SolaSten
MEKQTDSNKGSIDKSKLEGLPVDTSPYTQYKDLEDYKQQGYGTQGHQQPNPGRGAASSTDAPTLAGGGSASAQAQLSATDNINRHGVP
>5.1.4.1_MercAnnu1
MENGGEQMIRKTENEENKKVELPLETSPYVQYKNIEDYKKQGYGTEGHQQVKPNQGGGATDAPTVSGYGLPQGIKPVL
>6.1.1.5_SolaVerr
MEKQTDSNKGSIDKSKLEGLPVDTSPYTQYKDLEDYKQQGYGTQGHQQPNPGRGAASSTDAPTLAGGGSASAHAQLSATDNINRHGVP
>6.1.1.2_SolaPenn
MEKQRDSNKGSIDERKLEGLPVDTSPYTQYKDLEDYKQQGYGTQGHQQPNPGRGAASSTDAPTLAGGGSASAEAQLSATDNINRQGVP
>5.2.1.2_PopuEuph
MENNSKQMEKRKESVEEKKGKLDGLPMESSPYLKYADLEDYKRIAYGTEGHQEVKPNQGGGGTDAPTLSGNNLSPGKMAIIDAANRHGIP
>6.1.1.1_SolaLyco
MEKQRDSNKGCIDERKLEGLPVDTSPYTQYKDLEDYKQQGYGTQGHQQPNPGRGAASSTDAPTLAGGGSAEAQLSATDNINRQGVP
>3.3.1.1_MoruNota
MDQNKIGREREPEKSNIDKHDYNEKEKLEEGLPMKDSPYLQYEDLEDYKKKGYGAEGHLQPKPGRGAGASTDAPTLSGGSVTSEAEALAKEAIKR
>5.1.2.1_JatrCurc1
MESGSEQMERRKAEIEEKKAMTEGLPLQSSPYLRCQDLEDYKRQGYGTEGHRQVKPNHGGGATDAPTLSGTGLPEGTPPLP
>5.1.1.1_HeveBras
MEKQQGQKMEKKAESDQEHKKAESLEGLPVEDSPYLQYENLEDYKQKGYGTQGHLQPKPGHGAGATDAPTLSGSSVPLESDVSTIDAITSRHDLGTR
>6.1.1.4_SolaTube
MDVALHSGNAYTSSNFLTRQQTRVNTISQTEKLIYTGKMPTNRIDRDNKKCKLYTEKEMEKQTDSNKGSIDKSKLEGLPVDTSPYTQYKDLEDYKQQGYGTQGHQQPNPGRGAASSTDAPTLAGGGPASAQAQLSATDNINRQGVP
>5.2.1.1_PopuAlba1
MENNSKQMENRKEGVEEKKGKLDGLPMESSPYLKYTDLEDYKRIAYGTEGHQEVKPNQGGGGTDAPTLSGNDLSPEKMAIIDAANRHGIP
>5.2.1.3_PopuTric1
MENNSKQMENRKEGVEEKKGKLDGLPMESSPYLKYTDLEDYKRIAYGTEGHQEVKPNQGGGGTDAPTLSGNDLSPGKMAIIDAAANRHGIP
>8.1.4.1_HibiSyri2
MEKQEEDVKKDSLEGLPMEDSPYLKYKDLEDYKRRGYGTQGHQQPKPGHGAASSTDAPTLAAPDPSSERPLHATDTINRQGVP
>9.1.1.1_QuerLoba
MVQKTEPKEQKNAALEGLPLESSPYVKYSNLEDYKLNAYGTEGHLEPKPNQRGSATDAPTLSGSCVPEGKASTFDATNR
>4.1.6.1_RaphSati
MSESLVRFLFLSLIFLCYISPSSSFDLHLDYSGYVACRPHKAQALTEFMNEFDSSQCNLSDPFNGVWCDNSTGAVTMIRLTACLSGTLNPNSSLFRLHHLRYLDVNRNNFSSSSLPPEFGSLDRNMSKTPAEKQELPLETSPYTKYEDIEDYKKNAYGTSGHQEVKPGQGGGATDAPTLSGSAPPSAIDSANQQAKK
>12.1.2.1_RhodArge1
MERQEVHPQGKGGQVEEKKPSLEGLPLKDSPYLQYKDLEDYKLRGYGAQGHLQPKPGRGAGSTDAPTMPGSAVSSEAEVAPAEAAHRQGVFK
>1.1.1.2_VignRadi
RRRVLERWTSGRIEVLYIKKRKVENGEGSKRKMEKEGKRESEKGKERLEGLPIEESPYLQYKDLEDYKQEGYGTQGHQQPKTGRGAGATEAPTLSGSAPPTATAANNPKGIP
>17.1.1.1_ElaeGuin
MAMASEQQVMPKGTEEGAKGIEGLPPESSPYVKYSDLEDYKQQGYGTHGHLPTIDTSRHGGATDAPTLSGAGLSEGQVRTLDPVDRQSTV
>10.1.1.1_CynaCard
MDGRQEGKKSEDLPVNSSPYTQYKDLEDYKQQGYGTQGHQQPQPGRGAAASTDAPTSGGGTLPSQPQKGSDPAGAPATATDTVNQYGVP
>10.1.3.1_HeliAnnu
MDPQQPKQEDPKLEGLPVESSPYTQYKDLEDYKEKGYGTHGHQEVKPGRGAAASTDAPTATGGTSLPTQANKGSDPAAATTATDTVNKYGVS
>4.1.6.1_RaphSati1
MSKIPEKQELPLETSPYTKYEDIEDYKKNAYGTSGHQQVKPGQGGGTTDAPTLSGSAPPSAIDSANQQAKK
>6.1.2.2_NicoSylv
MEKKEMERQPDKESDKSKLEGLPVDTSPYTVYKDLEDYKKQAYGTQGHQQPNPGRGAASSTDAPTLSGGGSASAHSQLSATNTINRQGVP
>5.1.1.1_HeveBras1
MENSSEQMARKTDNEDKNKEGLPLESSPYLKYSDLEDYKRQAYGTEGHQEVKPNQRGGGTDAPTLSEASLPDGKPQVS
>19.1.1.1_VitiRipa1
MDKTTEQMRKTAESEEKGGKLEGLPMETSPYTQYSDLEDYKRKGYGTEGHLQPKPGRGSSTDAPTISGASVSSRSELSSTDAKNRHGVP
>12.1.1.1_EucaGran1
MMSSSGSEQMIRSPVKGGENKASLEGLPLESSPYVKYTDLKDYKNIAYGTQGHLEPKPGHGGGTDAPTLFGSGLSSNQHVGS
>4.1.4.1_CapsRube
MEKETNMSKREEKQELPLETSPYTKYEDIEDYKKNAYGTSGHQEVKPGQGGGTTDAPTLSGSGAPSALDSADQQAKK
>14.1.2.1_PhalEque
MSEEKQQGKTQVDSKGTQELPLESSPYVNYSDLEDYKQKGYGTHGHLEPVENSRTGGTTEGPTISGGDLARSQAEAAENKNRHGAV
>11.2.1.1_SalvHisp
MERKNEDKLNLEVVVESSPYTQFKDIEDYKQQAYGAQGHQQPKPGRGAASSTDAPTLAGAAATDPQAQLSTNPTDRKSA
>7.1.1.1_CucuMaxi
MMDKREADQPKRQQPERKSESKEERLEGIPLETSPYVNYKDLEDYKNQAYGAQGHLEPKPSRGGGGGGSTDAPTLSGDALSSVINRQGVP
>12.1.1.1_EucaGran2
MEKQEAHHQEGKRGQAEEGRKQPSLEGLPIKDSPYMQSKDLEDYKLQGYGAQGHLEPKPGRGAGTTDAPTMPGSAVSSEAELTRPRPPIVRESSISRNVCDLYVFVEHREC
>4.1.3.1_CameSati
MSKREEKQELPVETSPYTKYEDIEDYKKNAYGTSGHQEVKPGQGGGTTDAPTLSGSGAPSAVDSANQQAKK
>4.1.5.1_EutrSals
MKILPSQKHSLVPRPILCKNMSEKPEKQELPLETSPYTKYENIEDYKKNAYGTSGHEEVKPGQGGGTTDAPTLSGSAPPSAVDSANQQAKK
>17.1.1.1_ElaeGuin1
MASEQPARPRASEEEVKGIEELPLESSPYVKYSDIEDYKQQGYGTHGHLPAIDTSRHGGATDGPMLSGTGLSEKEVRAIDPGDRPSTA
>3.1.1.3_PrunMume
MERTQEQQQQLNRKPAAGASEAKGKIEEGLPMKDSPYLQYDDLEDYKRQAYGTEGHLQVEPGRGAGSTEGPTVSGANVSSQGDISATEAINRQGVP
>3.1.1.4_PrunPers
MESTQEQQQNRKPAAGASEAKGKIEEGLPMKDSPYLQYDDLEDYKRQAYGTEGHLQVEPGRGAGSTEGPTVSGANVSFQGDLSATEAINRQGVP
>3.1.1.2_PrunDulc
MERTQEQQQNRKPAAGASEAKGKIEEGLPMKDSPYLQYDDLEDYKRQAYGTEGHLQVEPGRGAGSTEGPTVSGANVSSQGDLSATEAINRQGVP
>4.1.1.2_BrasOler1
MSKTPPEKQELPLETSPYTKYEDIEDYKKNAYGTSGHQEVKSGQGGGSTDAPTLSGSAPPSAIDSANQQAKK
>15.1.3.1_SpinOler
MEKNSNNKQSEQKKKSEEANKLDGLPIDTSPYVQYKDLEDYKQQGYGTQGHKDVTPGRGAGGTDAPTQSGGVPGGSATDLINQQGVP
>13.1.1.1_MangIndi
MEKQQDNQAGGRDASEKKKENLEELPMKDSPYLQYKDVEDYKMKAYGTEGHLEPNPGRGAGTTDAPTLSGAPSPADADKRRGAR
>24.1.1.1_CoffArab
MERKGKEEKGGPVNTSPYTQYKDLEDYKQQGYGTQGHLPPQPGRGASASVDAPTATGDAIPPAAQLFSTINVVNRHAVP
>4.1.3.1_CameSati1
MSKRDEKQELPLETSPYTKYEDIEDYKKNAYGTSGHQDVKPGQGGGTTDAPTLSGSGAPSAIDSANQQAKK
>3.1.1.1_PrunAviu
METKQEQQQQQQNRKPAAGASEAKGKIEEGLPMKDSPYLQYDDLEDYKRQAYGTEGHLQVEPGRGAGSTEGPTVSGANVSSQGDISATEAINRQGVP
>4.1.2.1_ArabLyra
MSGNLSKREEKEELPLETSPYTKYEDIEDYKKNAYGTSGHQDVKPGQGGGTTDAPTLSGSGAPSAIDSANQKAKK
>13.1.2.1_PistVera
MEKNQDKETGGRKATENSEKKIENLEGLPMKDSPYLQYKDLEDYKLQGYGTEGHQEPTPGRGAGSTDAPTPSGAPSTTDVINRQGVP
>4.3.1.1_TareHass
MSNRDEKKATTGEELPLESSPYTKYEDLEDYKNNAYGTSGHQEVKPGRGAGGTDAPTPSGGAPPSAIDSGDQKSKK
>15.1.2.1_ChenQuin
MEKDSSTPKTEDKKQSEEATKLEGLPTETSPYVQYTDLEDYKQQGYGTEGHKDVTPGRGAGGTDAPTPSGGAPAGSATDVINQQGVP
>15.1.2.1_ChenQuin1
MEKDSSTPKTEDKKQSEEAKKLEGLPTETSPYVQYTDLEDYKQQGYGTEGHKDVTPGRGAGGTDAPTPSGGAPAASATDVINQQGVP
>1.1.4.1_AbruPrec
MEVRTTRRLAGSSINHLVDRNRKHLLNLPRKRKMEKQGEKGRKSESEKESLEGLPMKDSPYLQYKDLEEYKSKGYGTQGHQEPNQGRGAGATEAPTLSGAAVSSESQFAATDAINRQGVP
>4.1.1.3_BrasRapa1
MSKTPDKQELPLETSPYTKYEDIEDYKKNAYGTSGHQQVKHGQGGGTTDAPTLSGSAPPSAIDSANQQAKK
>3.1.3.1_MaluDome
MQTMRKPVKYWKTNSLEIKISEMASNQKQQSRKPAEGEAKGKVEEELPMKDSPYLQYDNLEDYKRQAYGTEGHQQVEPGRGAGSTEAPTVSGTTVSSQGIMVDVDYSMPVGAGTTPAFFLK
>3.1.5.1_PyruBret
MASNQEQQSRKPAEGEAKGKVEEGLPMKDSPYLQYDNLEDYKRQAYGTEGHQKVEPGRGAGSTEAPTVSGATVSSQGMMDDVDYSMTVGVGTTPAFFLK
>13.1.2.1_PistVera1
MWEKKAEKVKWVGPVNTGLLTEILLMTRKAEGENQEKKATVEGLPLESSPYVKYTNLEDYKRNAYGSEGHLPVKLNQSGGGTDAPTISGTHNQIKRLSEKSRTHSC
>1.1.6.1_CiceArie1
MEKQMVKETKECESDSKGSIEGLAFEDSPYLKYKDLEDYKCQGYGTQGHQQPKEGRGPGATEAPTLSGANVSSQAQFHAADAVNRKGVP
>4.1.3.1_CameSati2
MSKREEKQELPLETSPYTKYEDIEDYKKNAYGTSGHQEVKPGQGGGTTDALTLSGSGAPSAVDSANQQQAKK
>27.1.1.1_ZingOffi
MEGAKERKEVASAENKAAPPQEEATELPTESSPYVTYKDLEDYKMKGYGAAGHRQPVDKPGGGGGTDAPTLAGKDLSATAADR
>7.1.2.2_CucuSati
MEKREADQSQGQNKEIRKSEREKERSEEIPLESSPYVNYEDLEDYKNQAYGTQGHLQPKPGRGGGGGPTDAPTLSGDAAATRR
>24.1.1.1_CoffArab1
MTLASLSSTANTSMTRGNRRPKWRNHIIRIPRIHKINQRTIHLLISYINLKPGKIRQKKVNFFFWQIEVIIIKVEGKMERKDKEEKGGKLEGLPVNTSPYTQYKDLEDYKQQGYGTQGHLQPQPGRGASASVDAPTGDAIPPAAQLSSTINVVNRHAVP
>16.3.1.1_CameSine
MEKNGQQTKKMEGEDKNNNKGGKVEEGLPMESSPYTQYKDLEDYKRQGYGTQGHQQPKPGGGGGATDAPTLSGDGRRP
>3.1.6.1_RosaChin
MASKPGGERKPAADQGSDAKLEQAMKDSPYVQSDNLEDYKRQGYGTEGHQQVQPGRGAGSTDAPTVSGANVSSKADVTASETINSQGVN
>25.1.1.1_NympColo
MASKDQRPNQRQQLRRPEQAAGQEELPLESSPYVKHNDLEEYKQEAYGTQGHVQPVDRGAGSTDAPTPSGGTLPESKLGAVRRAAPQN
>17.1.2.1_PhoeDact
MEETRAVAMAAEQEDKQGQQLPTESSPYTRYEDLEDYKLRGYGTQGHQPPVDQPRGRGGGGTDAPTLSGSGLSQGQAAHAQATDTINRQGPYWCEKKYRSERRAWSPAAPRWRLGQILRGSGLRVIQRRSISCTFKVPPRIIDVNGNLSAGAIANLVGEVGAAAMHPDGHHMKVSVVCMRALRLRFLFFFFPFFLFFYTTASCSKAHPNSVSSTFRVFIYQNFIVDQDELEIILSVLGHKGPYDGTYALLINKMTGEIVAEGRHSFFGNLKSKF
>4.2.1.1_CariPapa1
MRINEEERNAEKKKESLVEGLPMESSPYLKYSDLEDYKHNGYGTSGHLPVKLDQIGGATDAPTPAGGALSEGEAACVITAASLHVTKK
>4.1.2.2_ArabThal
MSGNMSKSEEKQELPLETSPYTKYEDIEDYKKNAYGTSGHQDVKPGHGGGTTDAPTPSGDAAPSAIDSANQKAKK
>10.1.2.1_ErigCana
MESQQPKNNEQKLEGLPIKDSPYTQYKDLEDYKEKGYGTHGHQEVKPGRGAMASTDAPTSGVSVDAPTSKTGGAVAVAAATQSEEASDPATITDTINQHGVC
>7.1.2.1_CucuMelo
MEKREADQSQGQNEERKSEREKERSEGLPLESSPYVNYKDLEDYKSQAYGTQGHLQPKPGRGGGGGGPTDAPTLSGDAAASSVNNRQGVP
>10.1.4.1_LactSati
MDAKKQQQSEGQKTEGLPLQDSPYTQYKDLEDYKMQGYGAHGHQQPEPGRGAAASTDAPTSGSGKLPSQSNKGNDPATTTTTTTTATDTVNKYGVP
>1.1.9.1_PisuSati
MEKQSMREDTKGTSDSGKGTIEGLAIEHSPYLNYKDLEDYKNQGYGTHGHQQPKEGRGPGATEAPTISGADVSSQRQINVADGGHRKSAP
>2.2.1.1_AnanComo
MEATVERREQQQQQQQQPQQQQQDVKLPLESSPYVGYKDVEDYKMRGYGAHGHLPTVDQVSGGGTDAPTLSGSGLSERQAHASDPAAAP
>2.2.1.1_AnanComo1
MYESHNGTLRASTTMEASKERREAEDGGSNGQQQQQQAVRLPMESSPYVRYNDLEEYKLQGYGTSGHQPPVERPHQGGGTDASTLSGSGLPERLAHATNHGVDR
>22.1.1.1_TripWilf
MQYYSSMNVLLTALILINKEFMLPHRNRSHVLRLESNSCHVELMVTDDEHVIYDVAQKQVKIKYHIIKPCKTDRFIKQSPEDEKWQQMEKKQDSGGEEKKGSLEGLPVVDSPYVKYKDVDDYKRKGYGTEGHQEPKPRGGGSTDAPTPSGTGTAVSSQSDVAPTDVINHQGVP
>3.2.1.1_CannSati
MENKKQEERSSEKKTVNDNIINDDDDKRKSEKLEGLAMEDSPYLQYKDLEDYKMKAYGAQGHLEPVAGRGAGASTDAPTSQTNHNKASATDTINRLGVP
>1.1.9.1_PisuSati1
MEKQTEKETKPTTENEPGKDSTEGVPFNKDSPYLKYDNLEDYKKQGYGTQGHQQPTEGRGAGSTEAPTLSGANVSSEAQFKAADAVNREGVP
>3.1.4.1_PoteAnse
MASKEGGAGEKKPAADQGSDAKLEQAMKDSPYLQYDNLEDYKRQGYGTEGHQQVQPGRGAGSTEGPTESGASAASKEDVSATETINRQGVN
>25.1.1.1_NympColo1
MASKDQHPKQQQQLRRPEQAAGQEELPLESSPYVKHNLEEYKQEAYGTQGHMQPVDRGAGSTDAPTPSGGTLPESKLGAVRRAAP
>23.1.1.1_DiosCaye
MEGAQQGKQAEKSTKEAEDVKLPTETSPYVQHDNIEEYKSQAYGVQGHKTPVDRPHHGGGTDAPTLSGSGLTQAQTNVVDAINRQGVP
>3.1.2.1_FragVesc
MASKPGGAGEKKPAAADKGSDAKLDQAMKDSPYLQYDNLEDYKRQGYGTEGHQQVQPGRGPGTTEGPTESGASKADVSATETINRQGVN
>23.1.1.1_DiosCaye1
MSDQPQLVRPETDAGKEEKGRAMEELPLQSSPYVKYSDVEVYKLHDYDSEDHFPTIKTTRRGGSATGSPTLSRSASNSPSATHSAANSASLARSLSLKVRNHSQNNSRN
>2.1.4.1_PaniHall
MEAAKERRERLAADEGDAVQLPTETSPYVRYEGLEDYKMRGYGAQGHLPVSDVPHGGSGTDAPTVPGTAVPVARPERRIEVQAQRELGAGKDDAGRRGDASTDVINRQGVP
>2.1.4.2_PaniVirg
MEAAKERRERRAADEGDAVQLPTETSPYVRYEGLEDYKMRGYGAQGHLPVSDVPHGGSGTDAPTVPGTAVPVARPKGRDDVEPLPQRELGTAGKDDAGRRGDASADVINRHGVP
>2.1.8.1_SetaItal
MQQPTAMEATKERRERKAAAAGAKEGADTVQLPTETSPYVQYDGLEDYKMRGYGAQGHLPVSDVPHGGSGTDAPTVPGTAVPVAKPKRQDDVQPQRDLGGGKVDAGRRHGDASTDVVNRHGVP
>2.1.10.1_ZeaMays
MEAAKERQQRKAAGEGDSTTVQLPTETSPYVQYEGLEDYKMRGYGAQGHLPVSDVPHGGSGTEAPTVPGTAIPVAEPKRRDDVQPQRDLGGDGGGGVRRPGDTSTDAINRHGVP
>2.1.9.1_SorgBico
MEAAKERRQQQQRKAAAEGEGDTVQLPTETSPYVRYEGIEDYKMRGYGAQGHLPVSDVPHGGSGTEAPTVPGTAIPVAKTKGRGPDDVQTQRDLGGGGGVGRPGGTATDAINRHGVP
>4.3.1.1_TareHass1
MKKRPEKMEAAAAAAAAAADGRKEMPAAEGEEVKIADVSFKSPYLDYDTLDEYKMKGYGAKGHVEPKPGRGAGATDAPTPSGAYAAVSSDASGGSVINRQGVP
>4.1.3.1_CameSati3
MNLANGEKNMDQAQKKPPTTEQEIKNDVESIKSPYLNYDNLEDYKMKGYGAEGHQEPKLGMGGGATDAPTPSGRVGRGGDAASTDLSSTGAINRQGVP
>4.1.3.1_CameSati4
MEDQKKPPTTEQEVXNDVESIKSPYLNYDNLEDYKMKGYGAEGHQEPKLGMGGGATDAPTPSGGVGRGGGAASTDLSSTGAINRQGVP
>2.1.1.1_OryzBrac
MEASKERRQQQQEERKLAGDTVQLPLETSPYVQYKKDDGLEDYKLRAYGARGHLPVSDVPHGGTGTDAPTVPGTAVPTGKRQPQRDQGGAVAGGDVGTATDAINRHGVP
>4.1.3.1_CameSati5
MNLANGEKNMEDQKKPPTTEQEVKNDVDSIKSPYLNYDKLEDYKMKGYGAEGHQEPKLGMGGGATDAPTPSGGVGRGGGAASTDLSSTGAINRQGVP
>2.1.2.2_TritDico
MEAAKERRERKAAGAGEGGDSVQLPTETSPYVQYKKDDGLEDYKMRAYGAQGHLPVSDVSHGSGTDAPTIPGTAFPTEHLNLHGRQQPQRGAQGGGAGVRRTDDDEAATDTINRHGVP
>2.1.1.2_OryzGlab
MEATKETQLQQQQRKPDAGDTVQLPMDTSPYVQYKKDDGLEDYKLRAYGARGHLPVSDVPHGGCGTDAPTIPGTAVPVATQRRHQQGDTAAAAAGTGRVDTATDAINRHGVP
>2.1.1.3_OryzSati
MEATKETQQQQQQRKPDAGDTVQLPMDTSPYVQYKKDDGLEDYKLRAYGARGHLPVSDVPHGGCGTDAPTIPGTAVPVATQRRHQQGDTAAAAAGTGRVDTATDAINHHGVP
>4.1.4.1_CapsRube1
MEDQKKPPSTEQEVKDDVESIKSPYLNYDNLEDYKMKGYGAHGHQEPKLGMGGGATDAPTPSGGVGRGGGAASTDLSSTGAINRQGVP
>2.1.2.3_TritUrar
MEAAKERRERKAAGAGAGEGADSVQLPTETSPYVQYNKDDGLEDYKMRAYGAQGHLPVSDVPHGSGTDAPTIPGTALPTQHLNLHGRQQPQRGAQGGGAGVRRTDDDEAATDAINRHGVP
>2.1.6.1_BracDist
MEATKERREQEHKDSVQLPTETSPYVQYNKDDGLEDYKMRAYGARGHLPVSDLPHGGTGTDAPTIPGTALPTAPQQQHKQRGQGAGDAVVGQDAATDTINRHGVP
>2.1.2.1_TritAest
MEAAKERREQQERKAAGAGEGGDSVQLPTETSPYVQYNKDDGLEDYKMRAYGAQGHLPVSDVPHGSGTDAPTIPGTALPTQHLNLHGRQQTQRGAQGGGAGVRRTDDDEAATDAINRHGVP
>2.1.2.1_TritAest1
MEAAKERRERKAAGAGEGGDSVQLPTETSPYVQYKKDDGLEDYKMRAYGAQGHLPVSDVPHGSGTDAPTIPGTAFPTEHLNLHGRQQPQRGAQGGGAGVRRTDDDEAATDTINRHGVP
>2.1.2.2_TritDico1
MEAAKERREQQERKATGAGEGGDSVQLPTETSPYVQYNKDDGLEDYKMRAYGAQGHLPVSDVPHGSGTDAPTIPGTALPTQHLNLHGRQQTQRGAQGGGAGVRRTDDDEAATDAINRHGVP
>11.1.1.1_AndrPani
MEKKAEDKKVNTEGLPIETSPYTQSKDVEDYKERGYGTRGHLTPKSGPPAAGSTDAPTRATTAAAADTTKLPEAELSTATDHPTLK
>4.1.2.2_ArabThal1
MEDQKKPPTTEQEVKEVKNDDLESIKTPYLDYDNLEDYKMKGYGAQGHQEPKLGMGGGATDAPTPSGGLGRGGGAASTDLSSTDAINRQGVP
>2.1.3.2_LoliRigi
MEATKERREEQQRKAAGAGEDGDSVQLPTETSPYVQYNKDDGLEDYKMRAYGAKGHLPVSDIPHGGTGTDAPTIPGTALPTQQLNLHGRQQPQRGQGGDAGAGRADEAATDTINRHGVP
>4.1.2.1_ArabLyra1
MEDKKKPPTTEQQEKEVKNDDIESIKSPYLDYDNLEDYKMKGYGAHGHQEPKLGMGGGATDAPTPSGGLGRGGGAASTDLSSTGAINRQGVP
>2.1.3.1_LoliPere
MEATKERREQQQQRKAAGAGEDGDSVQLPTETSPYVQYNKDDGLEDYKMRAYGAKGHLPVSDLPHGGTGTDAPTIPGTALPTQQLNLHGRQQPQRGQGGDAGAGRADEAATDTINRHGVP
>2.1.3.2_LoliRigi1
MEATKERREQQQRKAAGAGEDGDSVQLPTETSPYVQYNKDDGLEDYKMRAYGAKGHLPVSDLPHGGTGTDAPTIPGTALPTQQLNLHGRQQPQRGQGGDAGAGRADEAATDTINRHGVP
>2.1.5.1_AegiTaus
MEAAKERREQQERKAAGAGEGADSVQLPTETSPYVQYKKDDGLEDYKMRAYGAQGHLPVSDVPHSSGTDAPTIPGTALPTEHLNLHGRQQPQRGAQGGGAGVRRTDDDEAGTDTINRHGVP
>2.1.7.1_HordVulg
MEATKERREQKAGDSVQLPTETSPYVQYNKDDGLEDYKMPAYGAQGHLPVSDVPHGSGTDAPTIPGTALPTQRLNLHGRQQPQRGARGGGAGVRRTDADEAATDAINRHGVP
>4.1.2.2_ArabThal2
MEAGKTPPTTTTTTEKKTEQVKDNDLPTDSPYMATGTLEDYKLKAYGAEGHQEPTPGLGGGSTDAPTPSGDAPAATTTDAKAP
>4.1.2.1_ArabLyra2
MEAEKTPSTTEKKTEQVKDNDLPTNSPYMATGTLEDYKLKAYGAEGHQEPTPGLGGGSTDAPTPSGDKPAATTTGAKAP
>4.1.3.1_CameSati6
MEAEKTPPTTTTATPATTTEKKTGPEVKDNDLPTNSPYMATGTLEDYKMKAYGAEGHQEPTPGLGGGSTDAPTPSGDAPADATTTAAKAP
>4.1.4.1_CapsRube2
MEAEKTPPTTTTTPATTTTEKKTGPEVKDNDLPTNSPYMATGTLEDYKMKAYGAEGHQEPTPGLGGGSTDAPTPSGDAPAAATTTTGAKAP
>4.1.3.1_CameSati7
MEAEKTPPTTTTTTTTPATTTEKKTGPDVKDNDLPTNSPYMATGTLEDYKMKAYGAEGHQEPTPGLGGGSTDAPTPSGDVPADATTTAAKAP
>4.1.3.1_CameSati8
MEAEKTPPTTTTPATTTEKKTGPEVKDNDLPTNSPYMATGTLEDYKMKAYGAEGHQEPTPGLGGGTTDAPTPSGDAPADATTTAAKAP
>4.1.1.2_BrasOler2
MEAEKIPPATTTTEKKPEQEVKNDDLPTNSPYVDESGSLEDYKMKAYGAQGHQEVKAGLGGGSTDAPTPSGGVTTATAEKAP
>4.1.5.1_EutrSals1
MEAEKNPPTTTTTTEKKPEQVAKNDVDLPTNSPYVDESGTLEDYKMKAYGAKGHQEVKAGLGGGATDAPTPSSDAPAATKAP
>4.1.6.1_RaphSati2
MEAEKTPQTTTTTEKKPEQEVKNDDLPTNSPYVDDSGSLEDYKMKAYGAQGHQEVKAGLGGGSTDAPTPSGGGTTATAEKAP
>4.1.1.3_BrasRapa2
MEAEKTPPATTATEKKPEQEVKNDDLPTNSPYVDESGSLEDYKMKAYGAHGHQEVKAGLGGGSTDAPTPSGGGTTATAEKAP
>4.1.1.1_BrasNapu
MEAEKTPPATTTTEKKPEQEVKNDDLPTNSPYVDESGSLEDYKMKAYGAHGHQEVKAGLGGGSTDAPTPSGGGTTATAEKAP
>ginkgo (Gb_09268)
MVCLSMPTFYNSSIAASSNGVQRMSQSDSSMRPKGESVKELHRTDAEEDSRATYEDAKEKDGSRVLNKEKKKEELPWETSPYVNYSDLDDYKRRGYGADGHVDLTPPRGGAVGTDGPTLAGAALKGDMSQVDDLGRPIS

## Sheet: Table S2 raxml_trees_support
all_seed_plants.refseq-mafft.clipkit.fasta.raxml.support
(((((6.1.2.1_NicoAtte:0.014920,6.1.2.3_NicoTome:0.000001)63:0.000001,6.1.2.2_NicoSylv:0.045497)80:0.107099,((6.1.1.1_SolaLyco:0.014241,6.1.1.2_SolaPenn:0.000001)99:0.055336,(6.1.1.4_SolaTube:0.012879,(6.1.1.3_SolaSten:0.000001,6.1.1.5_SolaVerr:0.012609)47:0.012579)40:0.000001)72:0.085647)63:0.166773,((((10.1.1.1_CynaCard:0.173819,10.1.4.1_LactSati:0.251108)72:0.062633,(10.1.2.1_ErigCana:0.640489,…
order1.Fabales-seq.mafft.clipkit.fasta.raxml.support
((1.1.11.1_TrifPrat:0.222485,((1.1.9.1_PisuSati1:0.297296,(1.1.7.1_MediTrun:0.140116,1.1.6.1_CiceArie:0.085484)0.275000:0.050677)0.241500:0.033729,(1.1.9.1_PisuSati:0.555109,1.1.6.1_CiceArie1:0.191437)0.767000:0.097877)0.550250:0.075795)0.841400:0.207066,(((1.1.2.2_AracHypo1:0.014123,((1.1.2.2_AracHypo:0.000001,1.1.2.3_AracIpae:0.000001)0.784000:0.016452,1.1.2.1_AracDura:0.013852)0.674000:0.00000…
order2.Poales-seq.mafft.clipkit.fasta.raxml.support
((((((2.1.1.1_OryzBrac:0.133058,(2.1.1.2_OryzGlab:0.009838,2.1.1.3_OryzSati:0.009145)0.995000:0.232965)0.925500:0.173854,(2.1.6.1_BracDist:0.173808,((((2.1.5.1_AegiTaus:0.026505,(2.1.2.2_TritDico:0.009051,2.1.2.1_TritAest1:0.000001)0.880000:0.009123)0.768500:0.018487,((2.1.7.1_HordVulg:0.054737,2.1.2.3_TritUrar:0.027213)0.774000:0.029057,(2.1.2.2_TritDico1:0.008639,2.1.2.1_TritAest:0.000001)0.707…
order4.Brassicales-seq.mafft.clipkit.fasta.raxml.support
((4.1.1.3_BrasRapa:0.007406,(4.1.1.2_BrasOler1:0.030948,((4.1.1.3_BrasRapa1:0.033363,4.1.6.1_RaphSati1:0.016781)0.629333:0.016665,(((4.1.4.1_CapsRube:0.053683,(4.1.3.1_CameSati:0.016442,4.1.3.1_CameSati2:0.050550)0.349333:0.014250)0.576667:0.000001,(4.1.3.1_CameSati1:0.015291,(4.1.2.1_ArabLyra:0.028360,(((4.2.1.1_CariPapa:0.883537,4.3.1.1_TareHass:0.000001)0.388000:0.175131,(4.2.1.1_CariPapa1:0.6…
order5.Malpighiales-seq.mafft.clipkit.fasta.raxml.support
((5.1.1.1_HeveBras1:0.293497,(5.1.2.1_JatrCurc1:0.317234,5.1.4.1_MercAnnu1:0.445677)0.550000:0.138936)0.721500:0.177021,((5.2.1.3_PopuTric1:0.000001,5.2.1.1_PopuAlba1:0.011773)0.986000:0.048032,5.2.1.2_PopuEuph:0.000001)0.987500:0.202881,((5.1.2.1_JatrCurc:0.044871,((5.1.1.1_HeveBras:0.096897,5.1.3.1_ManiEscu:0.113060)0.721000:0.122946,(5.1.4.1_MercAnnu:0.244037,5.1.5.1_RiciComm:0.151390)0.902000…
order7.Cucurbitales-seq.mafft.clipkit.fasta.raxml.support
((7.1.2.2_CucuSati:0.080951,7.1.2.1_CucuMelo:0.024666)0.960000:0.080026,7.1.3.1_BeniHisp:0.044361,((7.1.1.3_CucuPepo:0.000001,7.1.1.2_CucuMosc:0.023499)0.830000:0.000001,((7.1.4.1_MomoChar:0.169668,(7.1.1.2_CucuMosc1:0.011502,7.1.1.3_CucuPepo1:0.000001)0.720000:0.075776)1.000000:0.817551,7.1.1.1_CucuMaxi:0.000001)0.920000:0.035906)0.972500:0.140924);
order8.Malvales-seq.mafft.clipkit.fasta.raxml.support
((8.1.2.1_DuriZibe1:0.214178,((8.1.4.1_HibiSyri:0.100702,8.1.4.1_HibiSyri2:0.135869)0.337778:0.013208,8.1.4.1_HibiSyri1:0.085409)0.758889:0.085583)0.880000:0.078697,(((8.1.5.1_TheoCaca:0.022067,8.1.3.1_HerrUmbr:0.000001)0.753333:0.095910,8.1.2.1_DuriZibe:0.224034)1.000000:1.277631,(8.1.1.2_GossHirs:0.022311,8.1.1.1_GossArbo:0.000001)0.766667:0.022010)0.778889:0.026694,8.1.1.3_GossRaim:0.009385);
order12.Myrtales-seq.mafft.clipkit.fasta.raxml.support
(((12.1.1.1_EucaGran:0.000001,12.1.1.1_EucaGran2:0.150436)0.895000:0.095289,(12.1.3.1_SyzyOleo1:0.037159,12.1.2.1_RhodArge1:0.035625)0.690000:0.075982)0.972500:0.449241,(((12.1.2.1_RhodArge:0.107311,12.1.3.1_SyzyOleo:0.052400)0.397500:0.057118,12.1.1.1_EucaGran1:0.120606)0.587500:0.230258,12.2.1.1_PuniGran1:0.792913)0.995000:0.508311,12.2.1.1_PuniGran:0.616819);

## Sheet: Table S3 oligonucleotides
Name	Code name	Sequence	Tm ºC
At181.1_Fw	A	GAG CTA TAT AAG CAG CAA GTG	66
At181.2_Fw	B	CAC CAC CGC ACG TGT CAG AAA TAT ACG	60
cacc181F_orf	C	CAC CAT GGA GGA TCA GAA AAA GCC AC	56
At181.1_Rv	D	GAG CTA TAT AAG CAG CAA GTG	66
T-DNA_Rv	E	GGG TCT TGC GAA GGA TAG TGG	60
At182_Fw	F	CAA CGA CGG AGA AGA AAA CGG AGC AAG	66
At182_Rv	G	GGG TTT GTT TTC CGA CGA TCC ACA AAA CCC	66
Ds3-4	H	TTC CCG ACC GTT TCA CCG	58
Ds5-4	I	TTG CGG GAC GGA AAC GAA AAC GGG	58
At183_Fw	J	ATG TCA GGA AAT ATG TCG AAG AG	66
At183_Rv	K	TCACTTCTTAGCTTTTTGGTTAGC	66
eIF4_Fw	L	AAG AAC GCT TAC ACC GCT TG	60
eIF4_Rv	M	TAC ACA CTA GCA AAG ACA GAC TG	58
SapIAt61_Fw	N	GGT GGT GCT CTT CTC ACG GAA CGC CCT GAC GGT TAA TC	56
PstIAt61_Rv	Ñ	GGT GGT CTG CAG ATG GAG GAT CAG AAA AAG CCA C	56
NcoIAt61_fw	O	GGT GGT CCA TGG AGG ATC AGA AAA AGC CAC	56
BstEIIAt61_Rv	P	GGT GGT GGT NAC CTC ACG GAA CGC CCT GAC GG	56

## Sheet: Table S4 Cis_elements
AtLEA6-2.1													AtLEA6-2.2														AtLEA6-2.3
Family	Sequence	Relative position	Number	Strand	Organism	Function							PlantCARE_31824	G-box	GCCACGTGGA	867	9	+	Arabidopsis thaliana	cis-acting regulatory element involved in light responsiveness							PlantCARE_32505	CAAT-box	CAAT	39	4	-	Nicotiana glutinosa
GATA-motif	AAGGATAAGG	892	9	+	Solanum tuberosum	part of a light responsive element							PlantCARE_31824	G-box	CACGTC	869	6	+	Zea mays	cis-acting regulatory element involved in light responsiveness							PlantCARE_32505	CAAT-box	CAAAT	43	5	+	Pisum sativum	common cis-acting element in promoter and enhancer regions
GATA-motif	AAGGATAAGG	2467	9	-	Solanum tuberosum	part of a light responsive element							PlantCARE_31824	ARE	AAACCA	246	6	+	Zea mays	cis-acting regulatory element essential for the anaerobic induction							PlantCARE_32505	CAAT-box	CAAT	52	4	+	Nicotiana glutinosa
CGTCA-motif	CGTCA	1429	5	+	Hordeum vulgare	cis-acting regulatory element involved in the MeJA-responsiveness							PlantCARE_31824	ARE	AAACCA	574	6	+	Zea mays	cis-acting regulatory element essential for the anaerobic induction							PlantCARE_32505	CAAT-box	CAAT	97	4	-	Nicotiana glutinosa
CGTCA-motif	CGTCA	1657	5	+	Hordeum vulgare	cis-acting regulatory element involved in the MeJA-responsiveness							PlantCARE_31824	NON-box	AGATCGACG	871	9	-	Arabidopsis thaliana	cis-acting regulatory element related to meristem specific activation							PlantCARE_32505	CAAT-box	CAAAT	131	5	+	Pisum sativum	common cis-acting element in promoter and enhancer regions
CGTCA-motif	CGTCA	1675	5	+	Hordeum vulgare	cis-acting regulatory element involved in the MeJA-responsiveness							PlantCARE_31824	DRE core	GCCGAC	846	6	+	Arabidopsis thaliana								PlantCARE_32505	CAAT-box	CCAAT	155	5	+	Arabidopsis thaliana	common cis-acting element in promoter and enhancer regions
CGTCA-motif	CGTCA	2899	5	+	Hordeum vulgare	cis-acting regulatory element involved in the MeJA-responsiveness							PlantCARE_31824	MYB	CAACCA	410	6	-	Arabidopsis thaliana								PlantCARE_32505	CAAT-box	CAAT	156	4	+	Nicotiana glutinosa
MYB-like sequence	TAACCA	851	6	+	Arabidopsis thaliana								PlantCARE_31824	MYB	CAACCA	425	6	+	Arabidopsis thaliana								PlantCARE_32505	CAAT-box	CAAT	166	4	+	Nicotiana glutinosa
Myb	CAACTG	785	6	+	Arabidopsis thaliana								PlantCARE_31824	MYB	CAACCA	820	6	+	Arabidopsis thaliana								PlantCARE_32505	CAAT-box	CAAT	179	4	+	Nicotiana glutinosa
Myb	CAACTG	2077	6	+	Arabidopsis thaliana								PlantCARE_31824	box S	AGCCACC	916	7	+	Arabidopsis thaliana								PlantCARE_32505	CAAT-box	CAAAT	198	5	+	Pisum sativum	common cis-acting element in promoter and enhancer regions
MYC	CATGTG	447	6	-	Arabidopsis thaliana								PlantCARE_31824	TCA	TCATCTTCAT	667	9	+	Pisum sativum								PlantCARE_32505	CAAT-box	CAAT	205	4	-	Nicotiana glutinosa
MYC	CATGTG	945	6	-	Arabidopsis thaliana								PlantCARE_31824	ABRE	ACGTG	869	5	-	Arabidopsis thaliana	cis-acting element involved in the abscisic acid responsiveness							PlantCARE_32505	RY-element	CATGCATG	57	8	+	Helianthus annuus	cis-acting regulatory element involved in seed-specific regulation
MYC	CATTTG	1202	6	+	Arabidopsis thaliana								PlantCARE_31824	ABRE	ACGTG	898	5	+	Arabidopsis thaliana	cis-acting element involved in the abscisic acid responsiveness							PlantCARE_32505	Unnamed__4	CTCC	139	4	+	Petroselinum hortense
MYC	CATTTG	1617	6	+	Arabidopsis thaliana								PlantCARE_31824		motif_sequence	56	4	+	organism	short_function							PlantCARE_32505	Unnamed__4	CTCC	195	4	+	Petroselinum hortense
MYC	CAATTG	2265	6	-	Arabidopsis thaliana								PlantCARE_31824		motif_sequence	78	4	-	organism	short_function							PlantCARE_32505	TATA-box	TATA	3	4	+	Arabidopsis thaliana	core promoter element around -30 of transcription start
CCGTCC motif	CCGTCC	1175	6	+	Nicotiana tabacum								PlantCARE_31824		motif_sequence	91	4	+	organism	short_function							PlantCARE_32505	TATA-box	ATATAT	201	6	-	Brassica napus	core promoter element around -30 of transcription start
MYB	CAACAG	150	6	-	Arabidopsis thaliana								PlantCARE_31824		motif_sequence	434	4	+	organism	short_function							PlantCARE_32505	TATA-box	TATA	202	4	-	Arabidopsis thaliana	core promoter element around -30 of transcription start
MYB	CAACAG	843	6	+	Arabidopsis thaliana								PlantCARE_31824		motif_sequence	506	4	+	organism	short_function							PlantCARE_32505	WUN-motif	AAATTACT	12	8	+	Nicotiana glutinosa
MYB	TAACCA	851	6	+	Arabidopsis thaliana								PlantCARE_31824		motif_sequence	549	4	+	organism	short_function							PlantCARE_32505	GT1-motif	GTGTGTGAA	211	9	-	Solanum tuberosum	light responsive element
MYB	CAACCA	2459	6	+	Arabidopsis thaliana								PlantCARE_31824		motif_sequence	669	4	+	organism	short_function
circadian	CAAAGATATC	1165	9	-	Lycopersicon esculentum	cis-acting regulatory element involved in circadian control							PlantCARE_31824		motif_sequence	701	4	+	organism	short_function
TGACG-motif	TGACG	1429	5	-	Hordeum vulgare	cis-acting regulatory element involved in the MeJA-responsiveness							PlantCARE_31824	as-1	TGACG	202	5	-	Arabidopsis thaliana
TGACG-motif	TGACG	1657	5	-	Hordeum vulgare	cis-acting regulatory element involved in the MeJA-responsiveness							PlantCARE_31824	P-box	CCTTTTG	824	7	-	Oryza sativa	gibberellin-responsive element
TGACG-motif	TGACG	1675	5	-	Hordeum vulgare	cis-acting regulatory element involved in the MeJA-responsiveness							PlantCARE_31824	ERE	ATTTTAAA	811	8	-	Nicotiana glutinos
TGACG-motif	TGACG	2899	5	-	Hordeum vulgare	cis-acting regulatory element involved in the MeJA-responsiveness							PlantCARE_31824	Box 4	ATTAAT	444	6	+	Petroselinum crispum	part of a conserved DNA module involved in light responsiveness
CARE	CAACTCCC	597	8	+	Oryza sativa								PlantCARE_31824	Unnamed__4	CTCC	87	4	-	Petroselinum hortense
TATA-box	TATACA	451	6	-	Helianthus annuus	core promoter element around -30 of transcription start							PlantCARE_31824	Unnamed__4	CTCC	131	4	-	Petroselinum hortense
TATA-box	TATA	453	4	+	Arabidopsis thaliana	core promoter element around -30 of transcription start							PlantCARE_31824	Unnamed__4	CTCC	372	4	+	Petroselinum hortense
TATA-box	TACAAAA	1026	7	+	Oryza sativa	core promoter element around -30 of transcription start							PlantCARE_31824	Unnamed__4	CTCC	389	4	+	Petroselinum hortense
TATA-box	TATATA	1590	6	-	Arabidopsis thaliana	core promoter element around -30 of transcription start							PlantCARE_31824	Unnamed__4	CTCC	392	4	+	Petroselinum hortense
TATA-box	ATATAT	1591	6	-	Brassica napus	core promoter element around -30 of transcription start							PlantCARE_31824	Unnamed__4	CTCC	461	4	+	Petroselinum hortense
TATA-box	TATA	1592	4	-	Arabidopsis thaliana	core promoter element around -30 of transcription start							PlantCARE_31824	Unnamed__4	CTCC	936	4	+	Petroselinum hortense
TATA-box	ATATAT	1634	6	-	Brassica napus	core promoter element around -30 of transcription start							PlantCARE_31824	CAAT-box	CAAT	276	4	+	Nicotiana glutinosa
TATA-box	TATATA	1635	6	-	Arabidopsis thaliana	core promoter element around -30 of transcription start							PlantCARE_31824	CAAT-box	CAAAT	297	5	+	Pisum sativum	common cis-acting element in promoter and enhancer regions
TATA-box	ATATAT	1636	6	-	Brassica napus	core promoter element around -30 of transcription start							PlantCARE_31824	CAAT-box	CAAT	333	4	+	Nicotiana glutinosa
TATA-box	TATA	1637	4	-	Arabidopsis thaliana	core promoter element around -30 of transcription start							PlantCARE_31824	CAAT-box	CCAAT	408	5	-	Arabidopsis thaliana	common cis-acting element in promoter and enhancer regions
TATA-box	TACAAAA	2296	7	-	Oryza sativa	core promoter element around -30 of transcription start							PlantCARE_31824	CAAT-box	CAAT	442	4	+	Nicotiana glutinosa
TATA-box	TATA	2437	4	-	Arabidopsis thaliana	core promoter element around -30 of transcription start							PlantCARE_31824	CAAT-box	CCAAT	478	5	+	Arabidopsis thaliana	common cis-acting element in promoter and enhancer regions
TATA-box	ATTATA	2447	6	+	Brassica napus	core promoter element around -30 of transcription start							PlantCARE_31824	CAAT-box	CAAT	479	4	+	Nicotiana glutinosa
TATA-box	TATAA	2448	5	-	Arabidopsis thaliana	core promoter element around -30 of transcription start							PlantCARE_31824	CAAT-box	CAAT	569	4	+	Nicotiana glutinosa
TATA-box	TATA	2449	4	-	Arabidopsis thaliana	core promoter element around -30 of transcription start							PlantCARE_31824	CAAT-box	CAAAT	578	5	+	Pisum sativum	common cis-acting element in promoter and enhancer regions
TATA-box	ATATAA	2541	6	+	Brassica oleracea	core promoter element around -30 of transcription start							PlantCARE_31824	CAAT-box	CAAT	761	4	+	Nicotiana glutinosa
TATA-box	TATA	2542	4	-	Arabidopsis thaliana	core promoter element around -30 of transcription start							PlantCARE_31824	CTAG-motif	ACTAGCAGAA	414	9	-	Avena sativa
TATA-box	TACAAAA	2622	7	+	Oryza sativa	core promoter element around -30 of transcription start							PlantCARE_31824	TC-rich repeats	ATTCTCTAAC	107	9	+	Nicotiana tabacum	cis-acting element involved in defense and stress responsiveness
TATA-box	ATATAT	2703	6	-	Brassica napus	core promoter element around -30 of transcription start							PlantCARE_31824	TC-rich repeats	ATTCTCTAAC	223	9	-	Nicotiana tabacum	cis-acting element involved in defense and stress responsiveness
TATA-box	TATATA	2704	6	-	Arabidopsis thaliana	core promoter element around -30 of transcription start							PlantCARE_31824	W box	TTGACC	692	6	-	Arabidopsis thaliana
TATA-box	ATATAT	2705	6	-	Brassica napus	core promoter element around -30 of transcription start							PlantCARE_31824	G-Box	CACGTT	897	6	-	Pisum sativum	cis-acting regulatory element involved in light responsiveness
TATA-box	TATA	2706	4	-	Arabidopsis thaliana	core promoter element around -30 of transcription start							PlantCARE_31824	chs-CMA2a	TCACTTGA	715	8	-	Petroselinum crispum	part of a light responsive element
TATA-box	ATATAA	2757	6	+	Brassica oleracea	core promoter element around -30 of transcription start							PlantCARE_31824	TATA-box	TATA	9	4	+	Arabidopsis thaliana	core promoter element around -30 of transcription start
TATA-box	TATA	2758	4	-	Arabidopsis thaliana	core promoter element around -30 of transcription start							PlantCARE_31824	TATA-box	ccTATAAAaa	22	9	-	Arabidopsis thaliana	core promoter element around -30 of transcription start
TATA-box	ATTATA	2780	6	+	Brassica napus	core promoter element around -30 of transcription start							PlantCARE_31824	TATA-box	TATAAAA	23	7	-	Pisum sativum	core promoter element around -30 of transcription start
TATA-box	TATATAA	2781	7	-	Arabidopsis thaliana	core promoter element around -30 of transcription start							PlantCARE_31824	TATA-box	TATAAA	24	6	-	Helianthus annuus	core promoter element around -30 of transcription start
TATA-box	TATATA	2782	6	-	Arabidopsis thaliana	core promoter element around -30 of transcription start							PlantCARE_31824	TATA-box	TATAA	25	5	-	Arabidopsis thaliana	core promoter element around -30 of transcription start
TATA-box	ATATAT	2783	6	-	Brassica napus	core promoter element around -30 of transcription start							PlantCARE_31824	TATA-box	TATA	26	4	+	Arabidopsis thaliana	core promoter element around -30 of transcription start
TATA-box	TATA	2784	4	-	Arabidopsis thaliana	core promoter element around -30 of transcription start							PlantCARE_31824	TATA-box	TATA	111	4	+	Arabidopsis thaliana	core promoter element around -30 of transcription start
TATA-box	TACAAAA	2802	7	-	Oryza sativa	core promoter element around -30 of transcription start							PlantCARE_31824	TATA-box	TATAAAT	240	7	-	Brassica juncea	core promoter element around -30 of transcription start
TATA-box	TATACA	2805	6	-	Helianthus annuus	core promoter element around -30 of transcription start							PlantCARE_31824	TATA-box	TATAAA	241	6	-	Helianthus annuus	core promoter element around -30 of transcription start
TATA-box	TATA	2807	4	-	Arabidopsis thaliana	core promoter element around -30 of transcription start							PlantCARE_31824	TATA-box	TATAA	242	5	-	Arabidopsis thaliana	core promoter element around -30 of transcription start
TATA-box	ATATAA	2825	6	+	Brassica oleracea	core promoter element around -30 of transcription start							PlantCARE_31824	TATA-box	TATA	243	4	+	Arabidopsis thaliana	core promoter element around -30 of transcription start
TATA-box	TATA	2826	4	-	Arabidopsis thaliana	core promoter element around -30 of transcription start							PlantCARE_31824	TATA-box	TATA	361	4	+	Arabidopsis thaliana	core promoter element around -30 of transcription start
TATA-box	taTATAAAg	2831	9	-	Lycopersicon esculentum	core promoter element around -30 of transcription start							PlantCARE_31824	TATA-box	ATATAT	430	6	+	Brassica napus	core promoter element around -30 of transcription start
TATA-box	TATAAA	2832	6	-	Helianthus annuus	core promoter element around -30 of transcription start							PlantCARE_31824	TATA-box	TATA	431	4	+	Arabidopsis thaliana	core promoter element around -30 of transcription start
TATA-box	TATATAA	2833	7	-	Arabidopsis thaliana	core promoter element around -30 of transcription start							PlantCARE_31824	TATA-box	ATTATA	448	6	+	Brassica napus	core promoter element around -30 of transcription start
TATA-box	TATATA	2834	6	-	Arabidopsis thaliana	core promoter element around -30 of transcription start							PlantCARE_31824	TATA-box	TATAA	449	5	-	Arabidopsis thaliana	core promoter element around -30 of transcription start
TATA-box	ATATAA	2835	6	+	Brassica oleracea	core promoter element around -30 of transcription start							PlantCARE_31824	TATA-box	TATA	450	4	+	Arabidopsis thaliana	core promoter element around -30 of transcription start
TATA-box	TATA	2836	4	-	Arabidopsis thaliana	core promoter element around -30 of transcription start							PlantCARE_31824	TGACG-motif	TGACG	202	5	-	Hordeum vulgare	cis-acting regulatory element involved in the MeJA-responsiveness
TATA-box	ATTATA	2843	6	+	Brassica napus	core promoter element around -30 of transcription start							PlantCARE_31824	MRE	AACCTAA	44	7	+	Petroselinum crispum	MYB binding site involved in light responsiveness
TATA-box	TATAA	2844	5	-	Arabidopsis thaliana	core promoter element around -30 of transcription start							PlantCARE_31824	MRE	AACCTAA	968	7	+	Petroselinum crispum	MYB binding site involved in light responsiveness
TATA-box	TATA	2845	4	-	Arabidopsis thaliana	core promoter element around -30 of transcription start							PlantCARE_31824	CGTCA-motif	CGTCA	202	5	+	Hordeum vulgare	cis-acting regulatory element involved in the MeJA-responsiveness
TATA-box	ATTATA	2870	6	+	Brassica napus	core promoter element around -30 of transcription start							PlantCARE_31824	Unnamed__1	CGTGG	249	5	-	Zea mays
TATA-box	TATAA	2871	5	-	Arabidopsis thaliana	core promoter element around -30 of transcription start							PlantCARE_31824	Unnamed__1	CGTGG	868	5	-	Zea mays
TATA-box	TATA	2872	4	-	Arabidopsis thaliana	core promoter element around -30 of transcription start
TATA-box	TATA	2914	4	-	Arabidopsis thaliana	core promoter element around -30 of transcription start
TATA-box	TATA	3020	4	-	Arabidopsis thaliana	core promoter element around -30 of transcription start
TATA-box	TATA	3050	4	-	Arabidopsis thaliana	core promoter element around -30 of transcription start
TATA-box	TATA	3070	4	-	Arabidopsis thaliana	core promoter element around -30 of transcription start
TATA-box	TATA	3079	4	-	Arabidopsis thaliana	core promoter element around -30 of transcription start
TATA-box	TATATA	3090	6	-	Arabidopsis thaliana	core promoter element around -30 of transcription start
TATA-box	ATATAA	3091	6	+	Brassica oleracea	core promoter element around -30 of transcription start
TATA-box	TATA	3092	4	-	Arabidopsis thaliana	core promoter element around -30 of transcription start
TC-rich repeats	ATTCTCTAAC	2586	9	-	Nicotiana tabacum	cis-acting element involved in defense and stress responsiveness
Myb-binding site	CAACAG	150	6	-	Nicotiana tabacum
Myb-binding site	CAACAG	843	6	+	Nicotiana tabacum
DRE core	GCCGAC	810	6	-	Arabidopsis thaliana
ARE	AAACCA	1266	6	-	Zea mays	cis-acting regulatory element essential for the anaerobic induction
G-Box	CACGTT	46	6	+	Pisum sativum	cis-acting regulatory element involved in light responsiveness
G-Box	CACGTT	1183	6	+	Pisum sativum	cis-acting regulatory element involved in light responsiveness
G-Box	CACGTT	2328	6	+	Pisum sativum	cis-acting regulatory element involved in light responsiveness
G-Box	CACGTG	3057	6	-	Pisum sativum	cis-acting regulatory element involved in light responsiveness
Box 4	ATTAAT	1367	6	+	Petroselinum crispum	part of a conserved DNA module involved in light responsiveness
MYB recognition site	CCGTTG	2117	6	+	Arabidopsis thaliana
TCA	TCATCTTCAT	1659	9	+	Pisum sativum
TCA	TCATCTTCAT	1662	9	+	Pisum sativum
TCA	TCATCTTCAT	1665	9	+	Pisum sativum
TCA	TCATCTTCAT	1671	9	+	Pisum sativum
TCA	TCATCTTCAT	1677	9	+	Pisum sativum
TCA	TCATCTTCAT	1698	9	+	Pisum sativum
TCA	TCATCTTCAT	1701	9	+	Pisum sativum
TCA	TCATCTTCAT	1704	9	+	Pisum sativum
TCA	TCATCTTCAT	1710	9	+	Pisum sativum
TCA	TCATCTTCAT	2628	9	-	Pisum sativum
O2-site	GATGATGTGG	918	9	+	Zea mays	cis-acting regulatory element involved in zein metabolism regulation
O2-site	GATGACATGG	1074	9	+	Zea mays	cis-acting regulatory element involved in zein metabolism regulation
O2-site	GATGATGTGG	1693	9	-	Zea mays	cis-acting regulatory element involved in zein metabolism regulation
WRE3	CCACCT	1529	6	-	Pisum sativum
NON	CAACGGCCACG	2112	10	-	Nicotiana tabacum
Unnamed__4	CTCC	360	4	+	Petroselinum hortense
Unnamed__4	CTCC	426	4	-	Petroselinum hortense
Unnamed__4	CTCC	528	4	+	Petroselinum hortense
Unnamed__4	CTCC	600	4	+	Petroselinum hortense
Unnamed__4	CTCC	610	4	-	Petroselinum hortense
Unnamed__4	CTCC	672	4	+	Petroselinum hortense
Unnamed__4	CTCC	1065	4	-	Petroselinum hortense
Unnamed__4	CTCC	1105	4	+	Petroselinum hortense
Unnamed__4	CTCC	1281	4	+	Petroselinum hortense
Unnamed__4	CTCC	1828	4	+	Petroselinum hortense
Unnamed__4	CTCC	1874	4	-	Petroselinum hortense
Unnamed__4	CTCC	1994	4	+	Petroselinum hortense
Unnamed__4	CTCC	2062	4	-	Petroselinum hortense
Unnamed__4	CTCC	2087	4	-	Petroselinum hortense
Unnamed__4	CTCC	2465	4	+	Petroselinum hortense
AP-1	TGAGTTAG	2583	8	+	Arabidopsis thaliana
RY-element	CATGCATG	664	8	+	Helianthus annuus	cis-acting regulatory element involved in seed-specific regulation
GARE-motif	TCTGTTG	843	7	-	Brassica oleracea	gibberellin-responsive element
chs-CMA2a	TCACTTGA	120	8	+	Petroselinum crispum	part of a light responsive element
chs-CMA2a	TCACTTGA	160	8	+	Petroselinum crispum	part of a light responsive element
box S	AGCCACC	1533	7	-	Arabidopsis thaliana
as-1	TGACG	1429	5	-	Arabidopsis thaliana
as-1	TGACG	1657	5	-	Arabidopsis thaliana
as-1	TGACG	1675	5	-	Arabidopsis thaliana
as-1	TGACG	2899	5	-	Arabidopsis thaliana
	motif_sequence	54	4	+	organism	short_function
	motif_sequence	178	4	+	organism	short_function
	motif_sequence	196	4	-	organism	short_function
	motif_sequence	210	4	+	organism	short_function
	motif_sequence	287	4	+	organism	short_function
	motif_sequence	300	4	-	organism	short_function
	motif_sequence	358	4	+	organism	short_function
	motif_sequence	392	4	+	organism	short_function
	motif_sequence	394	4	-	organism	short_function
	motif_sequence	426	4	-	organism	short_function
	motif_sequence	435	4	+	organism	short_function
	motif_sequence	590	4	-	organism	short_function
	motif_sequence	616	4	-	organism	short_function
	motif_sequence	691	4	-	organism	short_function
	motif_sequence	754	4	+	organism	short_function
	motif_sequence	788	4	+	organism	short_function
	motif_sequence	870	4	-	organism	short_function
	motif_sequence	944	4	-	organism	short_function
	motif_sequence	1155	4	-	organism	short_function
	motif_sequence	1159	4	+	organism	short_function
	motif_sequence	1199	4	-	organism	short_function
	motif_sequence	1210	4	+	organism	short_function
	motif_sequence	1246	4	+	organism	short_function
	motif_sequence	1363	4	-	organism	short_function
	motif_sequence	1595	4	+	organism	short_function
	motif_sequence	1712	4	+	organism	short_function
	motif_sequence	1874	4	-	organism	short_function
	motif_sequence	1903	4	-	organism	short_function
	motif_sequence	1917	4	+	organism	short_function
	motif_sequence	2630	4	-	organism	short_function
	motif_sequence	2673	4	+	organism	short_function
	motif_sequence	2741	4	-	organism	short_function
	motif_sequence	2750	4	+	organism	short_function
	motif_sequence	2964	4	-	organism	short_function
STRE	AGGGG	135	5	+	Arabidopsis thaliana
STRE	AGGGG	876	5	+	Arabidopsis thaliana
ABRE	ACGTG	46	5	-	Arabidopsis thaliana	cis-acting element involved in the abscisic acid responsiveness
ABRE	ACGTG	1183	5	-	Arabidopsis thaliana	cis-acting element involved in the abscisic acid responsiveness
ABRE	ACGTG	1932	5	+	Arabidopsis thaliana	cis-acting element involved in the abscisic acid responsiveness
ABRE	ACGTG	2328	5	-	Arabidopsis thaliana	cis-acting element involved in the abscisic acid responsiveness
ABRE	ACGTG	3016	5	-	Arabidopsis thaliana	cis-acting element involved in the abscisic acid responsiveness
ABRE	CGCACGTGTC	3055	10	+	Hordeum vulgare	cis-acting element involved in the abscisic acid responsiveness
ABRE	CACGTG	3057	6	-	Arabidopsis thaliana	cis-acting element involved in the abscisic acid responsiveness
ABRE	ACGTG	3058	5	+	Arabidopsis thaliana	cis-acting element involved in the abscisic acid responsiveness
ABRE	ACGTG	3082	5	+	Arabidopsis thaliana	cis-acting element involved in the abscisic acid responsiveness
TCT-motif	TCTTAC	1117	6	+	Arabidopsis thaliana	part of a light responsive element
TCT-motif	TCTTAC	1305	6	-	Arabidopsis thaliana	part of a light responsive element
TCT-motif	TCTTAC	1927	6	-	Arabidopsis thaliana	part of a light responsive element
ABRE3a	TACGTG	3016	6	-	Zea mays
ABRE3a	TACGTG	3081	6	+	Zea mays
Unnamed__1	CGTGG	45	5	-	Zea mays
G-box	CACGAC	1747	6	+	Zea mays	cis-acting regulatory element involved in light responsiveness
G-box	CACGTC	1931	6	-	Zea mays	cis-acting regulatory element involved in light responsiveness
G-box	TACGTG	3016	6	-	Arabidopsis thaliana	cis-acting regulatory element involved in light responsiveness
G-box	CACGTG	3057	6	-	Arabidopsis thaliana	cis-acting regulatory element involved in light responsiveness
G-box	TACGTG	3081	6	+	Arabidopsis thaliana	cis-acting regulatory element involved in light responsiveness
A-box	CCGTCC	1175	6	+	Petroselinum crispum	cis-acting regulatory element
CCGTCC-box	CCGTCC	1175	6	+	Petroselinum hortense
AT~TATA-box	TATATA	1590	6	-	Arabidopsis thaliana
AT~TATA-box	TATATA	1635	6	-	Arabidopsis thaliana
AT~TATA-box	TATATA	2704	6	-	Arabidopsis thaliana
AT~TATA-box	TATATA	2782	6	-	Arabidopsis thaliana
AT~TATA-box	TATATAAA	2832	8	-	Arabidopsis thaliana
AT~TATA-box	TATATA	2834	6	-	Arabidopsis thaliana
AT~TATA-box	TATATA	3090	6	-	Arabidopsis thaliana
ABRE4	CACGTA	3016	6	+	Zea mays
ABRE4	CACGTA	3081	6	-	Zea mays
Myc	TCTCTTA	1306	7	-	Arabidopsis thaliana
W box	TTGACC	505	6	+	Arabidopsis thaliana
W box	TTGACC	679	6	-	Arabidopsis thaliana
MBS	CAACTG	785	6	+	Arabidopsis thaliana	MYB binding site involved in drought-inducibility
MBS	CAACTG	2077	6	+	Arabidopsis thaliana	MYB binding site involved in drought-inducibility
CCAAT-box	CAACGG	2117	6	-	Hordeum vulgare	MYBHv1 binding site
3-AF1 binding site	TAAGAGAGGAA	1306	11	+	Solanum tuberosum	light responsive element
LTR	CCGAAA	282	6	+	Hordeum vulgare	cis-acting element involved in low-temperature responsiveness
CAAT-box	CAAAT	26	5	+	Pisum sativum	common cis-acting element in promoter and enhancer regions
CAAT-box	CAAT	29	4	-	Nicotiana glutinosa
CAAT-box	CAAAT	247	5	+	Pisum sativum	common cis-acting element in promoter and enhancer regions
CAAT-box	CAAT	348	4	+	Nicotiana glutinosa
CAAT-box	CAAT	354	4	+	Nicotiana glutinosa
CAAT-box	CCAAT	408	5	+	Arabidopsis thaliana	common cis-acting element in promoter and enhancer regions
CAAT-box	CAAT	409	4	+	Nicotiana glutinosa
CAAT-box	CAAAT	488	5	+	Pisum sativum	common cis-acting element in promoter and enhancer regions
CAAT-box	CAAT	504	4	-	Nicotiana glutinosa
CAAT-box	CAAAT	682	5	+	Pisum sativum	common cis-acting element in promoter and enhancer regions
CAAT-box	CAAT	685	4	-	Nicotiana glutinosa
CAAT-box	CAAAT	703	5	-	Pisum sativum	common cis-acting element in promoter and enhancer regions
CAAT-box	CCAAT	1007	5	-	Arabidopsis thaliana	common cis-acting element in promoter and enhancer regions
CAAT-box	CAAT	1113	4	+	Nicotiana glutinosa
CAAT-box	CAAAT	1203	5	-	Pisum sativum	common cis-acting element in promoter and enhancer regions
CAAT-box	CAAT	1433	4	-	Nicotiana glutinosa
CAAT-box	CAAT	1556	4	-	Nicotiana glutinosa
CAAT-box	CAAT	1581	4	+	Nicotiana glutinosa
CAAT-box	CAAAT	1618	5	-	Pisum sativum	common cis-acting element in promoter and enhancer regions
CAAT-box	CAAAT	1955	5	+	Pisum sativum	common cis-acting element in promoter and enhancer regions
CAAT-box	CAAT	1958	4	-	Nicotiana glutinosa
CAAT-box	CAAT	2141	4	-	Nicotiana glutinosa
CAAT-box	CAAT	2265	4	+	Nicotiana glutinosa
CAAT-box	CCAAT	2267	5	-	Arabidopsis thaliana	common cis-acting element in promoter and enhancer regions
CAAT-box	CCAAT	2284	5	+	Arabidopsis thaliana	common cis-acting element in promoter and enhancer regions
CAAT-box	CAAT	2285	4	+	Nicotiana glutinosa
CAAT-box	CAAT	2303	4	+	Nicotiana glutinosa
CAAT-box	CCAAT	2424	5	+	Arabidopsis thaliana	common cis-acting element in promoter and enhancer regions
CAAT-box	CAAT	2425	4	+	Nicotiana glutinosa
CAAT-box	CAAAT	2430	5	-	Pisum sativum	common cis-acting element in promoter and enhancer regions
CAAT-box	CAAT	2484	4	-	Nicotiana glutinosa
CAAT-box	CAAAT	2521	5	-	Pisum sativum	common cis-acting element in promoter and enhancer regions
CAAT-box	CAAT	2539	4	+	Nicotiana glutinosa
CAAT-box	CAAT	2663	4	-	Nicotiana glutinosa
CAAT-box	CCAAT	2754	5	+	Arabidopsis thaliana	common cis-acting element in promoter and enhancer regions
CAAT-box	CAAT	2755	4	+	Nicotiana glutinosa
CAAT-box	CAAT	2767	4	-	Nicotiana glutinosa
CAAT-box	CAAT	2787	4	-	Nicotiana glutinosa
CAAT-box	CAAT	2908	4	+	Nicotiana glutinosa
CAAT-box	CAAT	2961	4	-	Nicotiana glutinosa
CAAT-box	CAAT	3039	4	-	Nicotiana glutinosa

## Sheet: Table S5 refseq_fasta.name
18.1.1.1_MacaInte	XP_042506884 taxid='60698' source='Macadamia integrifolia' short='MacaInte'
1.1.2.3_AracIpae	XP_016200627 taxid='130454' source='Arachis ipaensis' short='AracIpae'
1.1.2.2_AracHypo	XP_025652440 taxid='3818' source='Arachis hypogaea' short='AracHypo'
1.1.2.1_AracDura	XP_015963873 taxid='130453' source='Arachis duranensis' short='AracDura'
1.1.3.2_GlycSoja	XP_028230958 taxid='3848' source='Glycine soja' short='GlycSoja'
1.1.3.1_GlycMax	XP_003525854 taxid='3847' source='Glycine max' short='GlycMax'
1.1.3.1_GlycMax1	NP_001238313 taxid='3847' source='Glycine max' short='GlycMax'
8.1.1.2_GossHirs	XP_016688066 taxid='3635' source='Gossypium hirsutum' short='GossHirs'
8.1.5.1_TheoCaca	XP_007041238 taxid='3641' source='Theobroma cacao' short='TheoCaca'
8.1.1.1_GossArbo	XP_017618691 taxid='29729' source='Gossypium arboreum' short='GossArbo'
8.1.3.1_HerrUmbr	XP_021286685 taxid='108875' source='Herrania umbratica' short='HerrUmbr'
9.1.1.3_QuerSube	XP_023879298 taxid='58331' source='Quercus suber' short='QuerSube'
1.1.1.3_VignUmbe	XP_047160265 taxid='87088' source='Vigna umbellata' short='VignUmbe'
13.2.1.2_CitrSine	XP_006466503 taxid='2711' source='Citrus sinensis' short='CitrSine'
8.1.1.3_GossRaim	XP_012491927 taxid='29730' source='Gossypium raimondii' short='GossRaim'
13.2.1.1_CitrClem	XP_006426042 taxid='85681' source='Citrus clementina' short='CitrClem'
8.1.2.1_DuriZibe	XP_022748686 taxid='66656' source='Durio zibethinus' short='DuriZibe'
1.1.1.4_VignUngu	XP_027916048 taxid='3917' source='Vigna unguiculata' short='VignUngu'
9.2.1.1_JuglMicr	XP_041012854 taxid='2249226' source='Juglans microcarpa x Juglans regia' short='JuglMicr'
19.1.1.1_VitiRipa	XP_034677255 taxid='96939' source='Vitis riparia' short='VitiRipa'
12.1.3.1_SyzyOleo	XP_030442032 taxid='219896' source='Syzygium oleosum' short='SyzyOleo'
26.1.1.1_PapaSomn	XP_026402432 taxid='3469' source='Papaver somniferum' short='PapaSomn'
1.1.8.1_PhasVulg	XP_007155855 taxid='3885' source='Phaseolus vulgaris' short='PhasVulg'
9.2.1.2_JuglRegi	XP_018851682 taxid='51240' source='Juglans regia' short='JuglRegi'
19.1.1.2_VitiVini	XP_010663997 taxid='29760' source='Vitis vinifera' short='VitiVini'
1.1.10.1_ProsAlba	XP_028764190 taxid='207710' source='Prosopis alba' short='ProsAlba'
9.1.1.2_QuerRobu	XP_050240831 taxid='38942' source='Quercus robur' short='QuerRobu'
14.1.1.1_DendCate	XP_020705505 taxid='906689' source='Dendrobium catenatum' short='DendCate'
8.1.4.1_HibiSyri	XP_039010580 taxid='106335' source='Hibiscus syriacus' short='HibiSyri'
18.1.2.1_TeloSpec	XP_043714143 taxid='54955' source='Telopea speciosissima' short='TeloSpec'
9.2.2.1_CaryIlli	XP_042972910 taxid='32201' source='Carya illinoinensis' short='CaryIlli'
7.1.4.1_MomoChar	XP_022135734 taxid='3673' source='Momordica charantia' short='MomoChar'
5.2.1.3_PopuTric	XP_002307295 taxid='3694' source='Populus trichocarpa' short='PopuTric'
1.1.7.1_MediTrun	XP_003608459 taxid='3880' source='Medicago truncatula' short='MediTrun'
1.1.2.2_AracHypo1	XP_025698631 taxid='3818' source='Arachis hypogaea' short='AracHypo'
7.1.3.1_BeniHisp	XP_038883215 taxid='102211' source='Benincasa hispida' short='BeniHisp'
8.1.2.1_DuriZibe1	XP_022739876 taxid='66656' source='Durio zibethinus' short='DuriZibe'
5.1.5.1_RiciComm	XP_002533168 taxid='3988' source='Ricinus communis' short='RiciComm'
7.1.1.3_CucuPepo	XP_023518886 taxid='3664' source='Cucurbita pepo subsp. pepo' short='CucuPepo'
12.1.2.1_RhodArge	XP_030523308 taxid='178133' source='Rhodamnia argentea' short='RhodArge'
20.1.1.1_AmboTric	XP_020526499 taxid='13333' source='Amborella trichopoda' short='AmboTric'
15.1.1.1_BetaVulg	XP_010679579 taxid='3555' source='Beta vulgaris subsp. vulgaris' short='BetaVulg'
1.1.1.1_VignAngu	XP_017432790 taxid='3914' source='Vigna angularis' short='VignAngu'
11.4.1.1_SesaIndi	XP_011097234 taxid='4182' source='Sesamum indicum' short='SesaIndi'
14.2.1.1_AspaOffi	XP_020276801 taxid='4686' source='Asparagus officinalis' short='AspaOffi'
7.1.1.2_CucuMosc	XP_022962656 taxid='3662' source='Cucurbita moschata' short='CucuMosc'
4.2.1.1_CariPapa	XP_021908252 taxid='3649' source='Carica papaya' short='CariPapa'
1.1.11.1_TrifPrat	XP_045827731 taxid='57577' source='Trifolium pratense' short='TrifPrat'
1.1.5.1_CajaCaja	XP_020213501 taxid='3821' source='Cajanus cajan' short='CajaCaja'
12.2.1.1_PuniGran	XP_031386132 taxid='22663' source='Punica granatum' short='PuniGran'
16.2.1.1_DiosLotu	XP_052204688 taxid='55363' source='Diospyros lotus' short='DiosLotu'
7.1.1.3_CucuPepo1	XP_023535424 taxid='3664' source='Cucurbita pepo subsp. pepo' short='CucuPepo'
1.1.6.1_CiceArie	XP_004509086 taxid='3827' source='Cicer arietinum' short='CiceArie'
5.2.1.1_PopuAlba	XP_034910338 taxid='43335' source='Populus alba' short='PopuAlba'
7.1.1.2_CucuMosc1	XP_022937316 taxid='3662' source='Cucurbita moschata' short='CucuMosc'
5.1.3.1_ManiEscu	XP_043804501 taxid='3983' source='Manihot esculenta' short='ManiEscu'
8.1.4.1_HibiSyri1	XP_039035383 taxid='106335' source='Hibiscus syriacus' short='HibiSyri'
19.1.1.2_VitiVini1	XP_002284084 taxid='29760' source='Vitis vinifera' short='VitiVini'
6.1.2.1_NicoAtte	XP_019248943 taxid='49451' source='Nicotiana attenuata' short='NicoAtte'
3.4.1.1_ZiziJuju	XP_015901635 taxid='714518' source='Ziziphus jujuba var. spinosa' short='ZiziJuju'
12.1.3.1_SyzyOleo1	XP_030475640 taxid='219896' source='Syzygium oleosum' short='SyzyOleo'
6.1.2.3_NicoTome	XP_009599375 taxid='4098' source='Nicotiana tomentosiformis' short='NicoTome'
12.2.1.1_PuniGran1	XP_031398483 taxid='22663' source='Punica granatum' short='PuniGran'
4.1.1.3_BrasRapa	XP_009141336 taxid='3711' source='Brassica rapa' short='BrasRapa'
12.1.1.1_EucaGran	XP_010070633 taxid='71139' source='Eucalyptus grandis' short='EucaGran'
21.1.1.1_DaucCaro	XP_017223857 taxid='79200' source='Daucus carota subsp. sativus' short='DaucCaro'
4.1.1.2_BrasOler	XP_013627890 taxid='109376' source='Brassica oleracea var. oleracea' short='BrasOler'
16.1.1.1_ImpaGlan	XP_047312361 taxid='253017' source='Impatiens glandulifera' short='ImpaGlan'
5.1.4.1_MercAnnu	XP_050207116 taxid='3986' source='Mercurialis annua' short='MercAnnu'
11.3.1.1_OleaEuro	XP_022843751 taxid='158386' source='Olea europaea var. sylvestris' short='OleaEuro'
5.1.2.1_JatrCurc	XP_012079360 taxid='180498' source='Jatropha curcas' short='JatrCurc'
6.1.1.3_SolaSten	XP_049384179 taxid='172797' source='Solanum stenotomum' short='SolaSten'
5.1.4.1_MercAnnu1	XP_050209164 taxid='3986' source='Mercurialis annua' short='MercAnnu'
6.1.1.5_SolaVerr	XP_049358372 taxid='315347' source='Solanum verrucosum' short='SolaVerr'
6.1.1.2_SolaPenn	XP_015065143 taxid='28526' source='Solanum pennellii' short='SolaPenn'
5.2.1.2_PopuEuph	XP_011034820 taxid='75702' source='Populus euphratica' short='PopuEuph'
6.1.1.1_SolaLyco	XP_004231898 taxid='4081' source='Solanum lycopersicum' short='SolaLyco'
3.3.1.1_MoruNota	XP_010087291 taxid='981085' source='Morus notabilis' short='MoruNota'
5.1.2.1_JatrCurc1	XP_012073592 taxid='180498' source='Jatropha curcas' short='JatrCurc'
5.1.1.1_HeveBras	XP_021655324 taxid='3981' source='Hevea brasiliensis' short='HeveBras'
6.1.1.4_SolaTube	XP_006339827 taxid='4113' source='Solanum tuberosum' short='SolaTube'
5.2.1.1_PopuAlba1	XP_034905476 taxid='43335' source='Populus alba' short='PopuAlba'
5.2.1.3_PopuTric1	XP_006386132 taxid='3694' source='Populus trichocarpa' short='PopuTric'
8.1.4.1_HibiSyri2	XP_039054259 taxid='106335' source='Hibiscus syriacus' short='HibiSyri'
9.1.1.1_QuerLoba	XP_030951173 taxid='97700' source='Quercus lobata' short='QuerLoba'
4.1.6.1_RaphSati	XP_018478760 taxid='3726' source='Raphanus sativus' short='RaphSati'
12.1.2.1_RhodArge1	XP_030538979 taxid='178133' source='Rhodamnia argentea' short='RhodArge'
1.1.1.2_VignRadi	XP_022639077 taxid='3916' source='Vigna radiata var. radiata' short='VignRadi'
17.1.1.1_ElaeGuin	XP_029117096 taxid='51953' source='Elaeis guineensis' short='ElaeGuin'
10.1.1.1_CynaCard	XP_024974914 taxid='59895' source='Cynara cardunculus var. scolymus' short='CynaCard'
10.1.3.1_HeliAnnu	XP_021999640 taxid='4232' source='Helianthus annuus' short='HeliAnnu'
4.1.6.1_RaphSati1	XP_018475598 taxid='3726' source='Raphanus sativus' short='RaphSati'
6.1.2.2_NicoSylv	XP_009778530 taxid='4096' source='Nicotiana sylvestris' short='NicoSylv'
5.1.1.1_HeveBras1	XP_021665942 taxid='3981' source='Hevea brasiliensis' short='HeveBras'
19.1.1.1_VitiRipa1	XP_034689618 taxid='96939' source='Vitis riparia' short='VitiRipa'
12.1.1.1_EucaGran1	XP_039170552 taxid='71139' source='Eucalyptus grandis' short='EucaGran'
4.1.4.1_CapsRube	XP_006295355 taxid='81985' source='Capsella rubella' short='CapsRube'
14.1.2.1_PhalEque	XP_020593925 taxid='78828' source='Phalaenopsis equestris' short='PhalEque'
11.2.1.1_SalvHisp	XP_047945642 taxid='49212' source='Salvia hispanica' short='SalvHisp'
7.1.1.1_CucuMaxi	XP_023003117 taxid='3661' source='Cucurbita maxima' short='CucuMaxi'
12.1.1.1_EucaGran2	XP_010070626 taxid='71139' source='Eucalyptus grandis' short='EucaGran'
4.1.3.1_CameSati	XP_010413827 taxid='90675' source='Camelina sativa' short='CameSati'
4.1.5.1_EutrSals	XP_006410512 taxid='72664' source='Eutrema salsugineum' short='EutrSals'
17.1.1.1_ElaeGuin1	XP_019707670 taxid='51953' source='Elaeis guineensis' short='ElaeGuin'
3.1.1.3_PrunMume	XP_008238416 taxid='102107' source='Prunus mume' short='PrunMume'
3.1.1.4_PrunPers	XP_020420832 taxid='3760' source='Prunus persica' short='PrunPers'
3.1.1.2_PrunDulc	XP_034197414 taxid='3755' source='Prunus dulcis' short='PrunDulc'
4.1.1.2_BrasOler1	XP_013635605 taxid='109376' source='Brassica oleracea var. oleracea' short='BrasOler'
15.1.3.1_SpinOler	XP_021865571 taxid='3562' source='Spinacia oleracea' short='SpinOler'
13.1.1.1_MangIndi	XP_044470770 taxid='29780' source='Mangifera indica' short='MangIndi'
24.1.1.1_CoffArab	XP_027074181 taxid='13443' source='Coffea arabica' short='CoffArab'
4.1.3.1_CameSati1	XP_010469442 taxid='90675' source='Camelina sativa' short='CameSati'
3.1.1.1_PrunAviu	XP_021809578 taxid='42229' source='Prunus avium' short='PrunAviu'
4.1.2.1_ArabLyra	XP_020883193 taxid='81972' source='Arabidopsis lyrata subsp. lyrata' short='ArabLyra'
13.1.2.1_PistVera	XP_031277931 taxid='55513' source='Pistacia vera' short='PistVera'
4.3.1.1_TareHass	XP_010530327 taxid='28532' source='Tarenaya hassleriana' short='TareHass'
15.1.2.1_ChenQuin	XP_021735020 taxid='63459' source='Chenopodium quinoa' short='ChenQuin'
15.1.2.1_ChenQuin1	XP_021714413 taxid='63459' source='Chenopodium quinoa' short='ChenQuin'
1.1.4.1_AbruPrec	XP_027346447 taxid='3816' source='Abrus precatorius' short='AbruPrec'
4.1.1.3_BrasRapa1	XP_033144103 taxid='3711' source='Brassica rapa' short='BrasRapa'
3.1.3.1_MaluDome	XP_028950406 taxid='3750' source='Malus domestica' short='MaluDome'
3.1.5.1_PyruBret	XP_009336087 taxid='225117' source='Pyrus bretschneideri' short='PyruBret'
13.1.2.1_PistVera1	XP_031270134 taxid='55513' source='Pistacia vera' short='PistVera'
1.1.6.1_CiceArie1	XP_004504366 taxid='3827' source='Cicer arietinum' short='CiceArie'
4.1.3.1_CameSati2	XP_010509848 taxid='90675' source='Camelina sativa' short='CameSati'
27.1.1.1_ZingOffi	XP_042428986 taxid='94328' source='Zingiber officinale' short='ZingOffi'
7.1.2.2_CucuSati	XP_011657884 taxid='3659' source='Cucumis sativus' short='CucuSati'
24.1.1.1_CoffArab1	XP_027077575 taxid='13443' source='Coffea arabica' short='CoffArab'
16.3.1.1_CameSine	XP_028118790 taxid='4442' source='Camellia sinensis' short='CameSine'
3.1.6.1_RosaChin	XP_024184384 taxid='74649' source='Rosa chinensis' short='RosaChin'
25.1.1.1_NympColo	XP_031476726 taxid='210225' source='Nymphaea colorata' short='NympColo'
17.1.2.1_PhoeDact	XP_038988586 taxid='42345' source='Phoenix dactylifera' short='PhoeDact'
4.2.1.1_CariPapa1	XP_021893700 taxid='3649' source='Carica papaya' short='CariPapa'
4.1.2.2_ArabThal	NP_180925 taxid='3702' source='Arabidopsis thaliana' short='ArabThal'
10.1.2.1_ErigCana	XP_043639048 taxid='72917' source='Erigeron canadensis' short='ErigCana'
7.1.2.1_CucuMelo	XP_016899224 taxid='3656' source='Cucumis melo' short='CucuMelo'
10.1.4.1_LactSati	XP_023732451 taxid='4236' source='Lactuca sativa' short='LactSati'
1.1.9.1_PisuSati	XP_050893759 taxid='3888' source='Pisum sativum' short='PisuSati'
2.2.1.1_AnanComo	XP_020101024 taxid='4615' source='Ananas comosus' short='AnanComo'
2.2.1.1_AnanComo1	XP_020102147 taxid='4615' source='Ananas comosus' short='AnanComo'
22.1.1.1_TripWilf	XP_038722944 taxid='458696' source='Tripterygium wilfordii' short='TripWilf'
3.2.1.1_CannSati	XP_030499174 taxid='3483' source='Cannabis sativa' short='CannSati'
1.1.9.1_PisuSati1	XP_050871655 taxid='3888' source='Pisum sativum' short='PisuSati'
3.1.4.1_PoteAnse	XP_050378646 taxid='57926' source='Potentilla anserina' short='PoteAnse'
25.1.1.1_NympColo1	XP_031473445 taxid='210225' source='Nymphaea colorata' short='NympColo'
23.1.1.1_DiosCaye	XP_039131727 taxid='55577' source='Dioscorea cayenensis subsp. rotundata' short='DiosCaye'
3.1.2.1_FragVesc	XP_004287971 taxid='101020' source='Fragaria vesca subsp. vesca' short='FragVesc'
23.1.1.1_DiosCaye1	XP_039117001 taxid='55577' source='Dioscorea cayenensis subsp. rotundata' short='DiosCaye'
2.1.4.1_PaniHall	XP_025803129 taxid='206008' source='Panicum hallii' short='PaniHall'
2.1.4.2_PaniVirg	XP_039835192 taxid='38727' source='Panicum virgatum' short='PaniVirg'
2.1.8.1_SetaItal	XP_004957152 taxid='4555' source='Setaria italica' short='SetaItal'
2.1.10.1_ZeaMays	XP_008652857 taxid='4577' source='Zea mays' short='ZeaMays'
2.1.9.1_SorgBico	XP_002462553 taxid='4558' source='Sorghum bicolor' short='SorgBico'
4.3.1.1_TareHass1	XP_010548447 taxid='28532' source='Tarenaya hassleriana' short='TareHass'
4.1.3.1_CameSati3	XP_019085100 taxid='90675' source='Camelina sativa' short='CameSati'
4.1.3.1_CameSati4	XP_019093101 taxid='90675' source='Camelina sativa' short='CameSati'
2.1.1.1_OryzBrac	XP_040383468 taxid='4533' source='Oryza brachyantha' short='OryzBrac'
4.1.3.1_CameSati5	XP_019083744 taxid='90675' source='Camelina sativa' short='CameSati'
2.1.2.2_TritDico	XP_037438079 taxid='85692' source='Triticum dicoccoides' short='TritDico'
2.1.1.2_OryzGlab	XP_052167001 taxid='4538' source='Oryza glaberrima' short='OryzGlab'
2.1.1.3_OryzSati	XP_015611117 taxid='39947' source='Oryza sativa Japonica Group' short='OryzSati'
4.1.4.1_CapsRube1	XP_006295644 taxid='81985' source='Capsella rubella' short='CapsRube'
2.1.2.3_TritUrar	XP_048574975 taxid='4572' source='Triticum urartu' short='TritUrar'
2.1.6.1_BracDist	XP_003578310 taxid='15368' source='Brachypodium distachyon' short='BracDist'
2.1.2.1_TritAest	XP_044385162 taxid='4565' source='Triticum aestivum' short='TritAest'
2.1.2.1_TritAest1	XP_044393274 taxid='4565' source='Triticum aestivum' short='TritAest'
2.1.2.2_TritDico1	XP_037431165 taxid='85692' source='Triticum dicoccoides' short='TritDico'
11.1.1.1_AndrPani	XP_051115358 taxid='175694' source='Andrographis paniculata' short='AndrPani'
4.1.2.2_ArabThal1	NP_001189582 taxid='3702' source='Arabidopsis thaliana' short='ArabThal'
2.1.3.2_LoliRigi	XP_047049732 taxid='89674' source='Lolium rigidum' short='LoliRigi'
4.1.2.1_ArabLyra1	XP_002878659 taxid='81972' source='Arabidopsis lyrata subsp. lyrata' short='ArabLyra'
2.1.3.1_LoliPere	XP_051188343 taxid='4522' source='Lolium perenne' short='LoliPere'
2.1.3.2_LoliRigi1	XP_047048577 taxid='89674' source='Lolium rigidum' short='LoliRigi'
2.1.5.1_AegiTaus	XP_020200241 taxid='200361' source='Aegilops tauschii subsp. strangulata' short='AegiTaus'
2.1.7.1_HordVulg	XP_044948880 taxid='112509' source='Hordeum vulgare subsp. vulgare' short='HordVulg'
4.1.2.2_ArabThal2	NP_565548 taxid='3702' source='Arabidopsis thaliana' short='ArabThal'
4.1.2.1_ArabLyra2	XP_020885447 taxid='81972' source='Arabidopsis lyrata subsp. lyrata' short='ArabLyra'
4.1.3.1_CameSati6	XP_010429256 taxid='90675' source='Camelina sativa' short='CameSati'
4.1.4.1_CapsRube2	XP_006295325 taxid='81985' source='Capsella rubella' short='CapsRube'
4.1.3.1_CameSati7	XP_010417067 taxid='90675' source='Camelina sativa' short='CameSati'
4.1.3.1_CameSati8	XP_010472311 taxid='90675' source='Camelina sativa' short='CameSati'
4.1.1.2_BrasOler2	XP_013602440 taxid='109376' source='Brassica oleracea var. oleracea' short='BrasOler'
4.1.5.1_EutrSals1	XP_024014178 taxid='72664' source='Eutrema salsugineum' short='EutrSals'
4.1.6.1_RaphSati2	XP_018434607 taxid='3726' source='Raphanus sativus' short='RaphSati'
4.1.1.3_BrasRapa2	XP_009117308 taxid='3711' source='Brassica rapa' short='BrasRapa'
4.1.1.1_BrasNapu	XP_013664175 taxid='3708' source='Brassica napus' short='BrasNapu'

## Sheet: Table S6 germination_atlea6-2.1
Control I
Time	WT					atlea6-2.1 1					atlea6-2.1 2					atlea6-2.1 3
0	0	0	0	0	0	0	0	0	0	0	0	0	0	0	0	0	0	0	0	0
18	0	0	0	0	0	6.66667	3.33333	0	0	3.33333	0	0	0	0	0	0	0	0	0	0
22	0	0	0	0	0	6.66667	3.33333	0	0	3.33333	3.33333	0	3.33333	0	0	3.33333	0	0	3.33333	0
33	16.6667	10	6.66667	3.33333	3.33333	13.3333	13.3333	6.66667	10	6.66667	3.33333	3.33333	3.33333	0	3.33333	3.33333	3.33333	6.66667	23.3333	10
40	36.6667	10	20	3.33333	13.3333	26.6667	23.3333	16.6667	13.3333	23.3333	3.33333	6.66667	3.33333	0	6.66667	20	13.3333	13.3333	40	23.3333
47	53.3333	60	46.6667	30	43.3333	60	36.6667	33.3333	36.6667	56.6667	46.6667	33.3333	43.3333	36.6667	43.3333	60	66.6667	56.6667	56.6667	70
52	66.6667	73.3333	53.3333	40	56.6667	60	43.3333	36.6667	53.3333	60	66.6667	53.3333	53.3333	66.6667	46.6667	73.3333	66.6667	66.6667	56.6667	90
65	76.6667	76.6667	66.6667	70	76.6667	70	66.6667	53.3333	66.6667	63.3333	83.3333	70	63.3333	80	63.3333	86.6667	90	83.3333	96.6667	93.3333
75	76.6667	76.6667	80	73.3333	83.3333	73.3333	76.6667	63.3333	70	80	83.3333	80	76.6667	83.3333	70	86.6667	93.3333	86.6667	96.6667	93.3333
93	76.6667	90	90	90	90	83.3333	80	76.6667	83.3333	86.6667	93.3333	86.6667	86.6667	90	80	93.3333	93.3333	90	96.6667	93.3333
117	86.6667	93.3333	90	93.3333	93.3333	93.3333	83.3333	83.3333	83.3333	93.3333	100	96.6667	86.6667	96.6667	83.3333	96.6667	93.3333	96.6667	96.6667	96.6667
Mannitol I
	WT					atlea6-2.1 1					atlea6-2.1 2					atlea6-2.1 3
0	0	0	0	0	0	0	0	0	0	0	0	0	0	0	0	0	0	0	0	0
72	20	6.66667	0	6.66667	6.66667	0	0	3.33333	0	6.66667	0	0	0	0	0	0	3.33333	0	0	3.33333
96	30	10	13.3333	20	23.3333	0	0	6.66667	0	13.3333	3.33333	0	3.33333	0	3.33333	0	3.33333	6.66667	6.66667	3.33333
120	33.3333	23.3333	23.3333	36.6667	36.6667	0	0	10	3.33333	13.3333	6.66667	0	6.66667	0	3.33333	0	13.3333	10	6.66667	3.33333
144	33.3333	33.3333	36.6667	56.6667	53.3333	3.33333	3.33333	10	10	16.6667	16.6667	3.33333	10	6.66667	3.33333	3.33333	23.3333	16.6667	10	6.66667
168	33.3333	33.3333	40	56.6667	56.6667	3.33333	10	10	10	16.6667	16.6667	3.33333	10	6.66667	3.33333	3.33333	26.6667	16.6667	10	6.66667
192	43.3333	50	50	60	70	13.3333	10	16.6667	13.3333	26.6667	20	6.66667	16.6667	13.3333	6.66667	13.3333	36.6667	20	16.6667	10
216	56.6667	66.6667	66.6667	76.6667	76.6667	23.3333	16.6667	16.6667	20	26.6667	26.6667	30	30	20	23.3333	16.6667	36.6667	33.3333	26.6667	13.3333
240	56.6667	66.6667	66.6667	76.6667	80	30	16.6667	26.6667	26.6667	33.3333	26.6667	33.3333	33.3333	26.6667	26.6667	20	36.6667	33.3333	30	16.6667
288	70	66.6667	66.6667	76.6667	80	30	16.6667	26.6667	26.6667	33.3333	26.6667	33.3333	33.3333	26.6667	26.6667	20	36.6667	33.3333	30	16.6667
336	83.3333	66.6667	80	80	83.3333	30	20	26.6667	26.6667	33.3333	26.6667	33.3333	33.3333	26.6667	26.6667	20	36.6667	33.3333	30	16.6667
NaCl I
	WT					atlea6-2.1 1					atlea6-2.1 2					atlea6-2.1 3
0	0	0	0	0	0	0	0	0	0	0	0	0	0	0	0	0	0	0	0	0
72	10	6.66667	3.33333	16.6667	13.3333	0	3.33333	0	0	3.33333	0	3.33333	0	3.33333	0	0	6.66667	3.33333	10	3.33333
120	30	23.3333	10	30	46.6667	3.33333	3.33333	0	0	6.66667	0	3.33333	0	3.33333	0	3.33333	10	3.33333	13.3333	6.66667
168	46.6667	26.6667	16.6667	40	66.6667	6.66667	10	3.33333	3.33333	16.6667	3.33333	3.33333	3.33333	6.66667	0	10	16.6667	10	16.6667	10
216	50	40	40	60	76.6667	16.6667	20	6.66667	6.66667	23.3333	6.66667	3.33333	3.33333	13.3333	3.33333	13.3333	23.3333	13.3333	23.3333	16.6667
260	63.3333	50	56.6667	70	83.3333	23.3333	26.6667	6.66667	6.66667	23.3333	20	10	3.33333	16.6667	10	16.6667	30	20	26.6667	20
304	70	53.3333	63.3333	73.3333	86.6667	26.6667	30	13.3333	13.3333	30	26.6667	10	10	16.6667	13.3333	20	33.3333	23.3333	26.6667	20
348	70	53.3333	63.3333	76.6667	86.6667	26.6667	30	13.3333	13.3333	30	26.6667	13.3333	10	16.6667	16.6667	20	33.3333	30	26.6667	20
392	70	53.3333	70	76.6667	86.6667	26.6667	30	13.3333	13.3333	30	26.6667	13.3333	10	16.6667	16.6667	20	33.3333	33.3333	26.6667	20
Control II
Tiempo (horas)	Wt			atlea62.1a			OEatlea62.1 2			OEatlea62.1 4			OEatlea62.1 5			OEatlea62.1 11b			OEatlea62.1 12
0	0	0	0	0	0	0	0	0	0	0	0	0	0	0	0	0	0	0	0	0	0
6	0	0	0	0	0	0	0	0	0	0	0	0	0	0	0	0	0	0	0	0	0
12	0	0	0	0	0	0	0	0	0	0	0	0	0	0	0	0	0	0	0	0	0
18	0	0	0	0	0	0	0	0	0	0	0	0	0	0	0	0	0	0	0	0	0
24	11	11	12	0	0	0	0	6	5	1	3	7	9	1	11	3	2	6	7	19	22
30	56	52	63	13	18	16	9	22	26	18	14	21	22	16	32	12	8	15	26	40	47
36	85	84	92	60	76	75	58	73	76	60	60	51	56	70	70	27	21	36	48	74	67
42	89	91	92	84	93	97	89	92	90	76	81	71	77	86	87	39	33	44	66	86	82
48	90	96	96	92	97	100	92	92	95	85	93	85	93	93	96	45	40	51	86	96	91
54	93	98	97	94	97	100	96	93	97	90	96	86	95	93	97	48	42	54	93	98	91
60	93	98	97	95	97	100	96	94	98	94	97	90	96	93	97	53	44	55	98	98	92
66	95	99	99	100	99	100	97	97	98	96	98	94	99	94	99	59	54	56	99	98	96
72	96	99	99	100	99	100	97	97	98	96	98	94	100	94	99	60	58	60	99	98	96
78	96	99	99	100	99	100	98	97	99	96	98	94	100	94	99	60	60	63	99	98	96
84	96	99	99	100	99	100	98	97	99	96	98	94	100	94	99	60	60	63	99	98	97
Mannitol II
Tiempo (horas)	Wt			atlea62.1a			OEatlea62.1 2			OEatlea62.1 4			OEatlea62.1 5			OEatlea62.1 11b			OEatlea62.1 12
12	0	0	0	0	0	0	0	0	0	0	0	0	0	0	0	0	0	0	0	0	0
24	0	0	0	0	0	0	0	0	0	0	0	0	0	0	0	0	0	0	0	0	0
36	0	0	0	0	0	0	0	0	0	0	0	0	0	0	0	0	0	0	0	0	0
48	0	0	0	0	0	0	0	0	0	0	0	0	0	0	0	0	0	0	0	0	0
60	0	1	0	0	0	0	0	0	0	0	0	0	0	0	0	0	0	0	3	0	2
72	0	5	1	0	0	0	1	1	0	0	1	0	0	0	1	0	2	3	7	2	6
84	2	11	3	0	0	0	1	2	3	1	2	0	0	2	4	5	5	5	23	12	19
96	3	14	6	0	0	0	4	4	6	6	8	1	5	3	5	6	8	9	33	22	31
108	14	23	15	0	0	0	7	10	13	19	18	6	17	12	17	15	14	18	58	46	56
120	23	35	20	1	0	0	16	20	22	48	26	15	29	23	33	33	33	25	73	65	67
132	34	56	28	3	3	0	26	33	37	65	41	30	40	38	48	44	39	31	83	73	78
144	44	61	36	11	11	0	35	46	48	66	54	39	51	50	60	46	42	36	87	79	85
156	53	66	43	18	19	0	44	58	58	66	64	47	63	62	72	48	45	40	90	84	91
168	64	74	54	22	27	4	58	62	70	71	69	60	75	70	77	50	47	41	91	86	94
180	70	82	57	22	31	5	62	67	74	75	72	62	81	78	82	52	49	42	92	88	94
192	71	85	64	24	32	8	68	71	78	78	73	66	84	80	83	52	51	42	92	88	95
204	75	85	65	26	32	9	71	74	81	80	74	68	85	81	83	52	52	42	92	88	96
216	76	88	70	27	32	11	72	77	85	80	74	68	87	81	83	52	52	42	92	88	96
228	83	89	77	29	34	11	77	79	87	80	74	69	87	83	85	52	52	42	92	88	96
240	83	89	77	29	34	11	77	79	87	80	74	69	87	83	85	52	52	42	92	88	96
252	83	89	77	29	34	11	77	79	87	80	74	69	87	83	85	52	52	42	92	88	96
264	83	89	77	29	34	11	77	79	87	80	74	69	87	83	85	52	52	42	92	88	96
NaCl II
Tiempo (horas)	Wt			atlea62.1a			OEatlea62.1 2			OEatlea62.1 4			OEatlea62.1 5			OEatlea62.1 11b			OEatlea62.1 12
12	0	0	0	0	0	0	0	0	0	0	0	0	0	0	0	0	0	0	0	0	0
24	0	0	0	0	0	0	0	0	0	0	0	0	0	0	0	0	0	0	0	0	0
36	0	0	0	0	0	0	0	0	0	0	0	0	0	0	0	0	0	0	0	0	0
48	0	0	0	0	0	0	0	0	0	0	0	0	0	0	0	0	0	0	0	0	0
60	0	0	0	0	0	0	0	0	0	0	0	0	0	0	0	0	0	0	0	0	0
72	0	0	0	0	0	0	0	0	0	0	0	0	0	0	0	0	0	0	0	0	0
84	0	0	0	0	0	0	0	0	0	0	0	0	0	0	0	0	0	0	0	0	0
96	0	1	0	0	0	0	0	0	0	1	0	0	1	1	0	2	2	7	2	2	2
108	1	1	1	0	0	0	1	0	1	2	0	1	3	1	0	3	3	12	6	4	8
120	7	9	6	0	0	0	1	1	2	3	5	6	5	1	0	7	12	17	12	13	15
132	12	16	15	0	0	0	4	6	3	6	5	7	10	2	2	13	17	22	19	25	23
144	22	24	23	0	0	0	7	11	7	10	10	19	18	7	10	19	26	29	39	41	43
156	32	34	29	1	0	0	16	18	17	15	17	29	35	17	26	25	31	32	59	49	52
168	40	42	35	1	0	1	17	20	19	19	22	34	41	21	33	37	34	42	64	60	66
180	48	50	40	2	0	1	24	23	24	24	28	43	46	32	39	37	37	43	70	66	70
192	54	56	49	7	0	3	30	32	29	35	39	47	56	43	46	39	41	44	76	69	73
204	57	58	53	9	1	5	34	36	30	40	45	49	61	49	58	43	43	46	78	73	80
216	60	58	60	10	6	7	42	46	36	45	54	53	68	55	62	43	43	48	79	78	86
228	67	62	67	15	9	11	51	52	43	50	56	56	79	66	75	43	43	48	81	79	88
240	67	62	67	15	9	11	51	52	43	50	56	56	79	66	75	43	43	48	81	79	88
252	67	62	67	15	9	11	51	52	43	50	56	56	79	66	75	43	43	48	81	79	88
264	67	62	67	15	9	11	51	52	43	50	56	56	79	66	75	43	43	48	81	79	88
276	67	62	67	15	9	11	51	52	43	50	56	56	79	66	75	43	43	48	81	79	88
Control III
Hours	Wt				OE Wt 2				OE Wt 3				OE Wt 5				OE Wt 6				OE Wt 8
0	0	0	0	0	0	0	0	0	0	0	0	0	0	0	0	0	0	0	0	0	0	0	0	0
29	0	0	0	0	0	0	0	0	0	0	0	0	0	0	0	0	0	0	0	0	3.33333	0	0	0
31	10	10	6.66667	6.66667	6.66667	3.33333	10	10	30	6.66667	13.3333	6.66667	3.33333	10	0	0	16.6667	10	13.3333	10	13.3333	0	0	3.33333
40	70	53.3333	53.3333	50	56.6667	63.3333	66.6667	66.6667	80	80	66.6667	63.3333	66.6667	53.3333	43.3333	40	63.3333	73.3333	73.3333	86.6667	66.6667	53.3333	43.3333	63.3333
46	86.6667	76.6667	70	86.6667	76.6667	76.6667	83.3333	96.6667	100	93.3333	86.6667	96.6667	80	80	83.3333	86.6667	83.3333	90	90	90	90	70	66.6667	80
54	96.6667	86.6667	96.6667	90	90	96.6667	96.6667	100	100	96.6667	100	100	96.6667	90	100	96.6667	93.3333	93.3333	93.3333	96.6667	96.6667	86.6667	76.6667	83.3333
68	96.6667	93.3333	96.6667	96.6667	96.6667	96.6667	96.6667	100	100	96.6667	100	100	96.6667	96.6667	100	96.6667	100	96.6667	93.3333	96.6667	96.6667	86.6667	86.6667	86.6667
80	96.6667	96.6667	100	96.6667	96.6667	96.6667	96.6667	100	100	96.6667	100	100	100	100	100	96.6667	100	96.6667	93.3333	96.6667	96.6667	90	90	90
104	96.6667	96.6667	100	96.6667	96.6667	96.6667	100	100	100	100	100	100	100	100	100	96.6667	100	96.6667	93.3333	96.6667	96.6667	93.3333	90	93.3333
128	96.6667	96.6667	100	100	100	96.6667	100	100	100	100	100	100	100	100	100	96.6667	100	96.6667	96.6667	96.6667	96.6667	93.3333	90	93.3333
150	96.6667	96.6667	100	100	100	96.6667	100	100	100	100	100	100	100	100	100	96.6667	100	96.6667	96.6667	96.6667	96.6667	93.3333	90	93.3333
Mannitol III
Hours	Wt				OE Wt 2				OE Wt 3				OE Wt 5				OE Wt 6				OE Wt 8
0	0	0	0	0	0	0	0	0	0	0	0	0	0	0	0	0	0	0	0	0	0	0	0	0
46	3.33333	0	0	0	3.33333	6.66667	6.66667	10	16.6667	13.3333	10	26.6667	16.6667	6.66667	3.33333	13.3333	10	10	16.6667	16.6667	3.33333	6.66667	0	16.6667
60	10	6.66667	3.33333	0	16.6667	20	23.3333	43.3333	36.6667	30	23.3333	30	43.3333	23.3333	10	23.3333	46.6667	26.6667	33.3333	36.6667	30	20	13.3333	40
71	10	6.66667	6.66667	0	33.3333	26.6667	36.6667	53.3333	66.6667	50	43.3333	36.6667	53.3333	33.3333	23.3333	33.3333	66.6667	43.3333	43.3333	56.6667	46.6667	26.6667	26.6667	50
83	13.3333	6.66667	13.3333	3.33333	46.6667	40	36.6667	60	76.6667	53.3333	60	53.3333	70	43.3333	23.3333	33.3333	66.6667	53.3333	56.6667	70	46.6667	50	36.6667	50
98	13.3333	13.3333	16.6667	6.66667	50	43.3333	50	66.6667	76.6667	63.3333	63.3333	73.3333	73.3333	43.3333	26.6667	33.3333	70	63.3333	73.3333	83.3333	53.3333	53.3333	36.6667	56.6667
122	23.3333	16.6667	30	16.6667	56.6667	53.3333	56.6667	80	90	70	70	80	80	50	36.6667	50	73.3333	76.6667	76.6667	90	60	63.3333	46.6667	73.3333
146	36.6667	23.3333	33.3333	33.3333	80	73.3333	76.6667	90	93.3333	83.3333	80	90	83.3333	76.6667	53.3333	70	86.6667	86.6667	96.6667	93.3333	76.6667	73.3333	56.6667	86.6667
172	46.6667	36.6667	53.3333	60	96.6667	86.6667	90	100	96.6667	90	90	96.6667	86.6667	90	63.3333	90	93.3333	93.3333	100	96.6667	76.6667	86.6667	80	96.6667
196	70	56.6667	63.3333	63.3333	96.6667	93.3333	93.3333	100	100	93.3333	93.3333	96.6667	86.6667	96.6667	76.6667	90	96.6667	96.6667	100	100	86.6667	90	80	96.6667
220	83.3333	63.3333	86.6667	76.6667	96.6667	96.6667	96.6667	100	100	93.3333	96.6667	100	86.6667	96.6667	86.6667	96.6667	100	100	100	100	90	93.3333	80	96.6667
244	93.3333	73.3333	90	90	96.6667	96.6667	96.6667	100	100	96.6667	96.6667	100	86.6667	96.6667	93.3333	96.6667	100	100	100	100	90	96.6667	80	96.6667
288	93.3333	83.3333	96.6667	96.6667	100	96.6667	100	100	100	100	100	100	93.3333	100	96.6667	100	100	100	100	100	93.3333	100	93.3333	96.6667
NaCl III
Hours	Wt
0	0	0	0	0		OE Wt 2				OE Wt 3				OE Wt 5				OE Wt 6				OE Wt 8
96	0	0	0	0		0	0	0	0	0	0	0	0	0	0	0	0	0	0	0	0	0	0	0	0
108	0	3.33333	3.33333	0		3.33333	0	3.33333	0	0	0	0	3.33333	0	0	6.66667	6.66667	6.66667	0	0	6.66667	0	6.66667	0	0
120	10	20	10	3.33333		3.33333	3.33333	3.33333	6.66667	0	13.3333	0	6.66667	3.33333	3.33333	13.3333	6.66667	6.66667	3.33333	3.33333	6.66667	3.33333	6.66667	0	0
144	33.3333	26.6667	20	13.3333		3.33333	23.3333	16.6667	16.6667	20	20	16.6667	23.3333	6.66667	10	26.6667	20	10	10	13.3333	10	10	13.3333	6.66667	6.66667
168	46.6667	36.6667	36.6667	33.3333		16.6667	43.3333	33.3333	46.6667	36.6667	36.6667	46.6667	53.3333	13.3333	36.6667	46.6667	36.6667	16.6667	36.6667	40	33.3333	16.6667	20	30	26.6667
192	63.3333	53.3333	40	33.3333		33.3333	60	63.3333	66.6667	46.6667	53.3333	63.3333	70	26.6667	50	60	46.6667	50	83.3333	63.3333	50	23.3333	43.3333	33.3333	40
216	63.3333	56.6667	53.3333	56.6667		66.6667	76.6667	70	83.3333	70	76.6667	70	76.6667	40	66.6667	63.3333	56.6667	76.6667	90	93.3333	76.6667	43.3333	56.6667	63.3333	53.3333
240	63.3333	66.6667	53.3333	70		80	90	73.3333	93.3333	90	86.6667	76.6667	83.3333	63.3333	76.6667	73.3333	80	86.6667	93.3333	96.6667	96.6667	66.6667	70	70	66.6667
288	63.3333	66.6667	53.3333	83.3333		90	90	80	96.6667	93.3333	86.6667	83.3333	86.6667	73.3333	76.6667	76.6667	83.3333	93.3333	96.6667	96.6667	96.6667	83.3333	76.6667	76.6667	80
360	73.3333	70	56.6667	83.3333		90	96.6667	86.6667	100	100	100	90	93.3333	80	93.3333	83.3333	86.6667	96.6667	100	96.6667	96.6667	90	80	80	86.6667
						96.6667	96.6667	86.6667	100	100	100	93.3333	96.6667	86.6667	96.6667	86.6667	90	96.6667	100	100	100	93.3333	86.6667	80	86.6667

## Sheet: Table S7 Germination_gradient
Control
Time	Wt T2 (9 días)			atlea6-2.1
0	0	0	0	0	0	0
6	3	2	2	0	0	0
12
18	43	43	42	18	15	13
24
30	74	76	74	53	49	46
36
42	89	87	91	73	81	70
48
54	93	90	96	83	91	77
60
66	93	94	97	85	92	82
72
78	94	94	97	88	92	85
84
90	95	94	97	89	92	85
96
102	95	94	97	89	92	85
NaCl 100 mM
time	Wt			atlea6-2.1
12	0	0	0	0	0	0
24	0	0	0	0	0	0
36	0	0	0	0	0	0
48	0	0	0	0	0	0
60	1	1	4	1	0	0
72	7	3	9	1	0	0
84	9	4	10	2	1	0
96	17	8	20	2	2	2
108	38	18	27	5	4	5
120	56	33	48	8	7	6
132	63	49	61	11	13	8
144	69	61	72	15	18	13
156	74	69	77	18	24	19
168	78	75	84	23	27	27
180	82	79	85	30	27	28
192	83	80	87	30	28	28
204	83	82	87	30	29	28
216	85	84	88	30	29	28
228	88	85	88	31	29	28
240	89	88	92	31	29	28
NaCl 150mM
Time	Wt			atlea6-2.1
12	0	0	0	0	0	0
24	0	0	0	0	0	0
36	0	0	0	0	0	0
48	0	0	0	0	0	0
60	0	0	0	0	0	0
72	1	0	1	0	0	0
84	1	0	1	1	0	0
96	1	0	1	1	0	0
108	2	2	1	1	0	1
120	7	7	3	1	0	2
132	11	17	6	1	1	2
144	19	33	11	3	3	3
156	26	39	19	3	4	3
168	35	41	23	4	5	7
180	39	45	27	7	6	7
192	45	45	35	7	10	10
204	49	51	43	7	12	10
216	51	53	43	8	12	10
228	55	56	45	9	12	11
240	59	61	46	9	12	11
NaCl 200 mM
time	Wt			atlea6-2.1
12	0	0	0	0	0	0
24	0	0	0	0	0	0
36	0	0	0	0	0	0
48	0	0	0	0	0	0
60	0	0	0	0	0	0
72	0	0	0	0	0	0
84	0	0	0	0	0	0
96	0	1	0	0	0	0
108	1	1	1	0	0	0
120	7	9	6	0	0	0
132	12	16	15	0	0	0
144	22	24	23	0	0	0
156	32	34	29	1	0	0
168	40	42	35	1	0	1
180	48	50	40	2	0	1
192	54	56	49	7	0	3
204	57	58	53	9	1	5
216	60	58	60	10	6	7
228	67	62	67	15	9	11
240	67	62	67	15	9	11
Mannitol 1
Time	Wt			atlea6-2.1
12	0	0	0	0	0	0
24	0	0	0	0	0	0
36	0	0	0	0	0	0
48	0	0	0	0	0	0
60	3	4	4	0	0	0
72	7	13	9	0	0	0
84	11	15	14	1	0	1
96	34	44	37	2	4	3
108	61	66	53	9	8	11
120	71	77	68	15	11	15
132	83	83	82	19	15	22
144	86	86	88	25	21	26
156	86	92	90	29	23	27
168	87	92	92	29	24	29
180	88	93	93	31	24	31
192	89	93	93	31	24	31
204	89	93	93	31	24	31
216	90	93	94	31	24	32
228	90	93	94	31	24	32
240	90	93	94	31	24	32
Mannitol 2
time	Wt			atlea6-2.1
12	0	0	0	0	0	0
24	0	0	0	0	0	0
36	0	0	0	0	0	0
48	0	0	0	0	0	0
60	4	2	0	0	0	0
72	7	2	2	0	0	1
84	9	6	3	0	0	1
96	17	14	8	0	0	1
108	31	27	17	2	2	3
120	45	51	30	4	5	4
132	59	67	42	4	6	7
144	71	74	59	8	8	9
156	75	79	70	8	11	17
168	77	88	74	14	12	23
180	80	89	76	21	18	26
192	80	91	79	21	21	26
204	80	91	83	21	21	26
216	81	93	86	21	21	26
228	81	94	86	21	21	26
240	81	94	86	21	21	26
Mannitol 3
time	Wt			atlea6-2.1
12	0	0	0	0	0	0
24	0	0	0	0	0	0
36	0	0	0	0	0	0
48	0	0	0	0	0	0
60	0	1	0	0	0	0
72	0	5	1	0	0	0
84	2	11	3	0	0	0
96	3	14	6	0	0	0
108	14	23	15	0	0	0
120	23	35	20	1	0	0
132	34	56	28	3	3	0
144	44	61	36	11	11	0
156	53	66	43	18	19	0
168	64	74	54	22	27	4
180	70	82	57	22	31	5
192	71	85	64	24	32	8
204	75	85	65	26	32	9
216	76	88	70	27	32	11
228	83	89	77	29	34	11
240	83	89	77	29	34	11

## Sheet: Table S8 Germination_atlea6-2.2
Control
Time	Wt				AtLEA6.2-2
0	0	0	0	0	0	0	0	0
18	0	2	0	2	0	0	0	2
22	4	8	4	6	2	10	6	4
33	26	20	28	22	24	34	26	20
40	36	30	32	32	44	50	40	40
47	56	48	68	72	78	70	40	80
52	72	72	72	88	86	88	84	88
65	82	88	82	98	90	88	88	92
75	86	94	88	100	92	94	92	100
93	92	96	94	100	92	94	94	100
117	92	96	94	100	92	94	94	100
132	92	96	94	100	92	94	94	100
Mannitol
Time	Wt				atlea6.2-2 M
0	0	0	0	0	0	0	0	0
72	0	0	2	2	0	2	0	2
96	0	0	2	6	0	2	0	4
120	12	2	4	10	14	8	10	14
144	24	8	12	22	28	18	18	24
168	32	16	16	26	38	24	22	30
192	38	22	20	34	48	30	24	40
216	46	30	26	42	52	36	28	46
240	54	38	26	46	56	36	28	48
288	56	38	28	50	56	38	30	50
336	56	38	28	50	56	38	30	50
NaCl
Time	Wt				atlea6.2-2 N
0	0	0	0	0	0	0	0	0
96	0	0	0	0	0	0	0	0
108	0	0	0	0	0	0	0	0
120	2	2	0	0	0	0	2	0
144	2	2	4	0	0	2	8	0
168	4	6	4	2	2	4	8	2
192	4	6	8	2	2	4	14	2
216	6	8	8	2	4	4	14	4
240	8	10	8	6	4	4	14	4
288	12	18	14	6	8	4	18	8
360	12	18	14	6	8	4	18	8

## Sheet: Table S9 seedlings_rawdata
Peso fresco Control									Peso fresco NaCl
Wt	FLAG_1	FLAG_2	FLAG_3	Comp_4	Comp_12				Wt	FLAG_1	FLAG_2	FLAG_3	Comp_4	Comp_12	Comp_6
0.0643	0.0679	0.1118	0.0977	0.1152	0.1101				0.0653	0.0343	0.0333	0.0302	0.0589	0.0585	0.0488
0.08	0.0538	0.135	0.1199	0.0828	0.08981				0.0413	0.0181	0.0264	0.0267	0.0558	0.034	0.0643
0.1159	0.0802	0.1458	0.1056	0.0881	0.0647				0.0422	0.028	0.0249	0.0231	0.065	0.0431	0.0522
0.077	0.1046	0.1127	0.1244	0.1029	0.0757				0.0415	0.0237	0.0417	0.0453	0.0332	0.0738
		0.1213	0.1228	0.1487	0.113				0.0483	0.0252			0.0489	0.0489
				0.1108	0.0943				0.0822	0.0306			0.0745
									0.0669	0.0289			0.0774
									0.0675	0.0345			0.048
									0.0741	0.0438
									0.0611	0.0293
Peso seco control									Peso seco NaCl
Wt	FLAG_1	FLAG_2	FLAG_3	Comp_4	Comp_12				Wt	FLAG_1	FLAG_2	FLAG_3	Comp_4	Comp_12	Comp_6
0.0049	0.0054	0.0097	0.0091	0.0094	0.0089				0.0052	0.0031	0.0029	0.0025	0.0042	0.0047	0.0046
0.0064	0.0043	0.0102	0.0085	0.0077	0.0085				0.0034	0.0016	0.0022	0.0022	0.0049	0.0036	0.0057
0.0085	0.0059	0.0104	0.009	0.0081	0.0057				0.0035	0.0025	0.0021	0.0019	0.0054	0.0057	0.0058
0.0065	0.009	0.0094	0.0103	0.0089	0.0062				0.0036	0.0022	0.0032	0.0033	0.0044	0.0036
		0.0092	0.0099	0.0114	0.0092				0.0034	0.0024			0.0045
				0.0086	0.0076				0.0066	0.0033			0.009
									0.0051	0.0027			0.0039
									0.0049	0.0028
									0.0053	0.0033
									0.0045	0.0023

## Sheet: Table S10 root_rawdata
Wild-type
DDT	1	2	3	4	5	6	7	8	9	10	11	12	13	14	15	16	17	18	19	20	21	22	23	24	25	26	27	28	29	30	Promedio	Desvesta	Error
1	0.41	0.214	0.323	0.528	0.308	0.398	0.426	0.372	0.208	0.245	0.261	0.44	0.479	0.25	0.276	0.393	0.363	0.272	0.492	0.305	0.467	0.158		0.231	0.239	0.327	0.408	0.247			0.334815	0.099955	0.0192363
2	0.837	0.813	0.798	1.018	0.897	0.942	0.861	0.855	0.663	0.761	0.927	0.863	1.061	0.675	0.849	0.99	0.832	0.687	0.901	0.82	0.824	0.681		0.815	0.65	0.859	1.093	0.744			0.841333	0.117049	0.0225261
3	1.309	1.356	1.323	1.425	1.266	1.352	1.495	1.37	1.222	1.334	1.459	1.338	1.441	1.041	1.389	1.412	1.341	1.237	1.392	1.207	1.245	1.159		1.369	1.333	1.303	1.597	1.242			1.33174	0.111536	0.0214651
4	1.884	1.889	1.792	1.854	1.906	2.167	2.096	2.046	1.628	1.899	2.195	1.942	2.169	1.641	2.032	1.916	1.754	1.656	2.095	1.84	1.866	1.548		2.159	1.871	1.824	2.288	1.858			1.91907	0.189009	0.0363747
5	2.633	2.538	2.444	2.644	2.431	2.721	2.821	2.834	2.317	2.57	3.059	2.717	3.043	2.357	2.744	2.598	2.69	2.481	2.875	2.554	2.375	2.259		2.912	2.479	2.491	2.9	2.455			2.62748	0.218457	0.042042
6	3.199	3.465	3.243	3.511	2.718	3.508	3.656	3.401	2.879	3.303	3.887	3.531	3.934	3.135	3.546	3.469	3.403	3.224	3.819	3.425	3.431	3.191		3.642	3.281	3.096	3.656	3.31			3.40233	0.279491	0.0537882
7	4.275	4.334	4.021	4.428	3.708	4.311	4.932	4.428	3.716	4.198	4.751	4.467	4.894	4.51	4.592	4.297	4.151	3.93	4.852	4.656	4.38	4.142		4.487	4.106	3.968	4.748	4.196			4.35104	0.332432	0.0639765
8	5.658	5.654	5.049	5.571	4.926	5.428	5.603	5.637	4.514	5.406	5.9	5.727	5.951	5.435	5.868	5.342	5.258	4.968	6.168	5.874	5.493	5.113		5.664	5.005	5.105	5.976	5.116			5.45959	0.393071	0.0756466
9	6.687	6.793	6.009	6.539	5.954	6.462	6.758	6.786	5.403	6.466	6.86	6.795	7.122	6.644	7.15	6.156	6.479	5.991	7.374	7.162	6.656	6.239		6.518	6.006	5.879	7.159	6.093			6.5237	0.478372	0.0920628
10	7.673	7.712	6.934	7.799	7.087	7.579	7.886	8.026	6.235	7.464	7.704	7.968	8.032	7.692	8.164	7.117	7.208	7.257	8.781	8.229	7.562	7.032		7.419	6.865	6.769	8.248	6.979			7.53411	0.559533	0.107682
11	8.869	9.119	8.001	9.178	8.71	9.098	9.194	9.368	7.134	8.77	8.895	9.081	9.338	9.001	9.387	8.086	8.511	8.243	10.059	9.305	8.711	8.17		8.686	8.019	7.953	9.639	8.142			8.76544	0.638355	0.122852
# Raíces	25	23	25	32	23	23	28	27	24	30	23	25	30	29	34	26	31	26	27	33	27	28		30	26	27	28	29			27.3704	3.09028	0.594726
NaCl 50 mM
DDT	1	2	3	4	5	6	7	8	9	10	11	12	13	14	15	16	17	18	19	20	21	22	23	24	25	26	27	28	29	30	Promedio	Desvesta	Error
1	0.441	0.316	0.229	0.325	0.205	0.222	0.252	0.18		0.276	0.255	0.205	0.212	0.283	0.228	0.219	0.383	0.271		0.31	0.283	0.265	0.119	0.315	0.23	0.205	0.27	0.285	0.665		0.275889	0.100753	0.0190405
2	0.738	0.523	0.654	0.699	0.603	0.71	0.578	0.798		0.644	0.567	0.52	0.519	0.703	0.607	0.713	0.658	0.72		0.727	0.791	0.611	0.55	0.645	0.661	0.672	0.543	0.696	0.699		0.649963	0.0803097	0.0151771
3	1.18	1.149	1.123	0.959	0.964	1.004	0.896	1.28		1.047	0.811	0.764	0.921	1.136	0.967	1.139	1.058	1.015		1.148	1.057	1.011	0.865	1.102	1.079	1.083	0.926	1.042	1.488		1.04496	0.147039	0.0277878
4	1.679	1.613	1.632	1.469	1.553	1.523	1.436	1.759		1.529	1.288	1.188	1.461	1.521	1.403	1.579	1.516	1.436		1.724	1.581	1.396	1.253	1.606	1.638	1.639	1.418	1.694	2.715		1.56478	0.269491	0.0509289
5	2.221	2.194	2.266	2.221	2.148	2.013	2.148	2.354		2.184	1.849	1.63	2.044	2.157	2.019	2.186	1.976	1.99		2.29	2.396	2.117	1.87	2.252	2.166	2.73	1.913	2.821	2.715		2.18037	0.2661	0.0502882
6	2.701	2.915	2.994	2.979	2.679	2.704	2.768	3.09		2.784	2.321	2.312	3.13	2.915	2.774	2.882	2.766	2.605		2.969	3.142	2.855	2.566	2.753	2.896	2.885	2.434	2.854	2.736		2.79293	0.214817	0.0405966
7	3.58	3.649	3.748	3.354	3.415	3.514	3.487	3.731		3.559	2.91	2.868	3.553	3.659	3.511	3.837	3.444	3.104		3.698	3.998	3.406	3.331	3.516	3.633	3.682	2.94	3.59	3.515		3.49007	0.27175	0.0513559
8	4.333	4.559	4.401	4.4	4.274	4.407	4.181	4.554		4.473	3.698	3.697	4.417	4.378	4.454	4.504	4.207	3.954		4.572	4.76	4.151	4.152	4.497	4.458	4.498	3.846	4.473	4.254		4.31674	0.263982	0.0498879
9	5.116	5.352	5.01	4.976	5.041	5.219	4.832	5.263		5.032	4.521	4.34	5.122	5.236	5.222	5.255	4.967	4.703		5.067	5.411	5.27	4.788	5.212	5.077	5.174	4.49	5.76	5.029		5.055	0.300934	0.0568712
10	5.637	6.211	6.102	5.749	5.799	6.003	5.475	5.893		5.754	5.108	5.067	5.841	5.996	5.896	6.154	5.491	5.571		6.004	6.05	6.005	5.598	5.73	5.816	5.862	5.173	5.802	6.559		5.79059	0.336747	0.0636393
11	6.591	7.039	7.109	6.732	6.804	6.835	6.314	6.593		6.497	5.867	5.839	6.662	6.644	6.696	6.914	6.334	6.223		6.779	6.847	6.765	6.396	6.757	6.566	6.614	5.799	6.682	6.595		6.57381	0.335079	0.0633239
Raices	28	26	24	30	25	25	28	29		25	22		28	23	30	26	25	22		27	25	31	23	26	28	22	21	28	25		25.8462	2.73777	0.51739
NaCl 75 mM
DDT	1	2	3	4	5	6	7	8	9	10	11	12	13	14	15	16	17	18	19	20	21	22	23	24	25	26	27	28	29	30	Promedio	Desvesta	Error
1	0.166		0.424	0.127	0.218	0.228	0.204	0.249	0.182	0.129		0.186	0.2	0.173	0.233	0.243	0.219	0.113	0.191	0.29	0.237	0.251	0.221	0.176	0.279						0.214739	0.0645813	0.0134661
2	0.439		0.772	0.275	0.495	0.498	0.373	0.558	0.443	0.393		0.452	0.399	0.435	0.57	0.493	0.467	0.401	0.398	0.526	0.625	0.537	0.542	0.454	0.52						0.481087	0.0998284	0.0208157
3	0.714		1.111	0.603	0.77	0.672	0.624	0.841	0.641	0.654		0.75	0.68	0.678	0.817	0.851	0.777	0.779	0.697	0.79	0.832	0.79	0.735	0.733	0.721						0.750435	0.105613	0.0220219
4	0.912		1.503	0.849	1.062	0.96	0.936	1.149	0.931	1.042		1.164	1.076	1.002	1.117	1.105	1.061	1.083	0.919	1.026	1.234	1.147	1.007	1.005	1.044						1.058	0.134513	0.0280478
5	1.146		1.883	1.178	1.468	1.335	1.346	1.653	1.399	1.372		1.527	1.422	1.496	1.608	1.592	1.433	1.494	1.366	1.366	1.714	1.582	1.382	1.272	1.46						1.45626	0.168019	0.0350344
6	1.485		2.375	1.637	1.957	1.751	1.771	2.202	1.926	2.009		1.967	1.904	1.978	2.073	2.099	1.868	1.91	1.743	1.696	2.082	2.024	1.771	1.786	1.825						1.90604	0.195785	0.040824
7	2.049		2.862	2.07	2.534	2.216	2.178	2.71	2.401	2.53		2.465	2.415	2.387	2.575	2.725	2.294	2.411	2.105	2.209	2.429	2.478	2.222	2.259	2.311						2.38413	0.212773	0.0443663
8	2.695		3.483	2.647	3.093	2.853	2.748	3.198	2.916	3.195		2.983	2.973	3.088	3.169	3.339	2.785	2.949	2.651	2.685	2.986	2.944	2.674	2.718	2.84						2.93965	0.231795	0.0483326
9	3.087		3.973	3.213	3.711	3.24	3.262	3.772	3.539	3.892		3.531	3.456	3.58	3.769	3.849	3.305	3.402	3.096	3.121	3.504	3.478	3.42	3.273	3.357						3.47087	0.260411	0.0542995
10	3.603		4.555	3.692	4.163	3.697	3.553	4.242	3.956	4.493		3.96	3.915	4.091	4.286	4.405	3.679	3.862	3.577	3.573	4.026	4.04	3.833	3.808	4.045						3.95887	0.298378	0.0622161
11	4.129		5.136	4.164	4.69	4.136	4.18	4.875	4.585	5.138		4.472	4.372	4.632	4.769	4.86	4.249	4.38	4.097	4.011	4.622	4.574	4.369	4.266	4.483						4.48648	0.322262	0.0671964
Raices	19		18	14	14	18	17	19	22	22		22	21	22	20	21	14	17	22	18	15	19	19	15	22						18.6957	2.85139	0.594556
NaCl 100 mM
DDT	1	2	3	4	5	6	7	8	9	10	11	12	13	14	15	16	17	18	19	20	21	22	23	24	25	26	27	28	29	30	Promedio	Desvesta	Error
1	0.146	0.171	0.136	0.199	0.18	0.159	0.092	0.145	0.124	0.081	0.175	0.184	0.186		0.196	0.115	0.189	0.147		0.157	0.182	0.15	0.123	0.103		0.119	0.152				0.150458	0.0334794	0.00683395
2	0.248	0.308	0.205	0.347	0.285	0.204	0.184	0.26	0.29	0.191	0.358	0.29	0.359		0.264	0.273	0.303	0.277		0.297	0.266	0.231	0.211	0.192		0.289	0.216				0.2645	0.0520994	0.0106347
3	0.385	0.378	0.346	0.484	0.411	0.382	0.301	0.396	0.423	0.326	0.543	0.423	0.566		0.422	0.389	0.424	0.391		0.4	0.364	0.335	0.351	0.341		0.453	0.321				0.398125	0.0649791	0.0132638
4	0.54	0.45	0.532	0.58	0.573	0.556	0.43	0.579	0.582	0.502	0.715	0.485	0.774		0.544	0.514	0.555	0.56		0.542	0.497	0.492	0.546	0.467		0.65	0.596				0.552542	0.0776402	0.0158482
5	0.69	0.63	0.686	0.756	0.699	0.663	0.599	0.768	0.736	0.686	0.872	0.656	0.996		0.665	0.637	0.714	0.76		0.701	0.739	0.632	0.761	0.686		0.898	0.77				0.725	0.0916781	0.0187137
6	0.806	0.786	0.908	0.922	0.887	0.887	0.78	0.923	1.007	0.855	1.098	0.866	1.159		0.914	0.791	0.969	1.003		0.967	0.893	0.884	0.927	0.927		1.178	0.955				0.928833	0.104802	0.0213925
7	0.99	0.991	1.126	1.126	1.114	1.288	0.966	1.108	1.181	1.101	1.233	1.039	1.351		1.097	0.998	1.111	1.315		1.247	1.122	1.072	1.081	1.108		1.388	1.116				1.13621	0.114524	0.0233771
8	1.298	1.233	1.356	1.452	1.355	1.32	1.209	1.336	1.449	1.326	1.447	1.246	1.662		1.261	1.186	1.319	1.517		1.518	1.57	1.284	1.216	1.274		1.648	1.476				1.37325	0.137662	0.0281001
9	1.506	1.481	1.6	1.724	1.671	1.521	1.4	1.548	1.663	1.555	1.622	1.465	1.903		1.426	1.421	1.473	1.824		1.779	1.715	1.527	1.4	1.523		1.994	1.818				1.60662	0.166253	0.0339363
10	1.774	1.704	1.828	2.004	1.877	1.697	1.571	1.764	1.861	1.802	1.819	1.674	2.058		1.685	1.61	1.71	2.074		1.999	2.028	1.711	1.574	1.733		2.195	2.095				1.82696	0.177209	0.0361727
11	1.921	1.859	2.085	2.272	2.131	1.879	1.693	1.937	2.027	1.981	2.06	1.899	2.191		1.987	1.82	1.918	2.248		2.095	2.279	1.869	1.856	2.037		2.333	2.424				2.03337	0.184106	0.0375804
	9	6	11	9	8	10	8	11	9	8	9	6	10		10	6	6	8		10	9	7	7	9		9	8				8.45833	1.53167	0.312651
Manitol 300mM
DDT	1	2	3	4	5	6	7	8	9	10	11	12	13	14	15	16	17	18	19	20	21	22	23	24	25	26	27	28	29	30	Promedio	Desvesta	Error
1	0.299	0.223	0.145	0.23	0.056	0.141	0.114	0.096	0.166	0.104	0.168	0.131	0.098	0.109	0.088	0.127	0.109	0.284	0.112	0.239	0.154	0.161	0.203	0.26	0.214	0.293	0.271	0.152	0.133		0.168276	0.0688528	0.0127856
2	0.62	0.518	0.36	0.323	0.123	0.345	0.254	0.285	0.42	0.259	0.307	0.304	0.48	0.363	0.178	0.332	0.276	0.662	0.404	0.346	0.413	0.358	0.504	0.588	0.382	0.383	0.563	0.374	0.246		0.378276	0.127742	0.0237211
3	0.857	0.749	0.521	0.409	0.201	0.45	0.415	0.396	0.647	0.435	0.557	0.514	0.701	0.662	0.3	0.478	0.472	1.067	0.776	0.485	0.693	0.698	0.786	0.834	0.714	0.553	0.839	0.571	0.508		0.596138	0.190263	0.0353309
4	1.182	1.023	0.702	0.461	0.243	0.606	0.546	0.5	0.933	0.575	0.744	0.625	0.888	0.823	0.371	0.65	0.71	1.389	1.035	0.606	0.969	0.923	1.057	1.117	0.946	0.9	1.016	0.73	0.703		0.792172	0.259676	0.0482206
5	1.326	1.288	0.8	0.524	0.303	0.695	0.649	0.583	1.141	0.744	0.865	0.713	1.155	1.105	0.527	0.802	0.938	1.713	1.228	0.668	1.22	1.209	1.327	1.381	1.217	1.064	1.37	1.048	0.955		0.984759	0.328415	0.0609852
6	1.49	1.484	0.852	0.584	0.475	0.814	0.826	0.68	1.299	0.832	1.034	0.956	1.455	1.238	0.608	0.903	1.061	1.95	1.446	0.776	1.414	1.362	1.645	1.591	1.389	1.256	1.524	1.212	1.179		1.14948	0.368546	0.0684374
7	1.621	1.698	0.925	0.645	0.59	0.943	0.968	0.85	1.498	0.915	1.197	1.042	1.679	1.398	0.665	0.981	1.195	2.106	1.678	0.851	1.613	1.441	1.88	1.772	1.481	1.387	1.759	1.346	1.293		1.29024	0.406676	0.0755179
8	1.77	1.786	1.065	0.728	0.669	1.065	1.055	1.05	1.694	0.992	1.363	1.178	1.826	1.511	0.762	1.06	1.414	2.305	1.846	0.905	1.829	1.587	2.238	1.954	1.59	1.549	1.979	1.448	1.466		1.43738	0.447566	0.0831109
9	1.958	1.958	1.175	0.8	0.741	1.17	1.186	1.255	1.876	1.056	1.48	1.262	2.07	1.648	0.891	1.201	1.544	2.524	2.021	0.965	2.031	1.661	2.434	2.123	1.754	1.68	2.094	1.552	1.561		1.57486	0.482982	0.0896874
10	2.189	2.21	1.264	0.856	0.829	1.359	1.295	1.418	2.036	1.135	1.688	1.336	2.255	1.806	0.966	1.273	1.703	2.679	2.141	1.066	2.169	1.83	2.625	2.423	1.903	1.833	2.233	1.687	1.748		1.72259	0.521878	0.0969104
11	2.437	2.4	1.367	0.958	0.887	1.482	1.397	1.523	2.145	1.193	1.828	1.511	2.445	1.979	1.037	1.34	1.836	2.858	2.351	1.147	2.316	1.956	2.827	2.574	2.041	2.002	2.38	1.8	1.923		1.86	0.560317	0.104048
Raices	2	3	4	2	3	1	2	3	2	2	2	5	4	5	4	2	4	3	5	1	1	7	3	1	2	4	3	2	2		2.89655	1.44778	0.268845
		MS	NaCl 50mM	NaCl 75mM	NaCl 100mM
		25	28	19	9
		23	26		6
		25	24	18	11
		32	30	14	9
		23	25	14	8
		23	25	18	10
		28	28	17	8
		27	29	19	11
		24		22	9
		30	25	22	8
		23	22		9
		25	15	22	6
		30	28	21	10
		29	23	22
		34	30	20	10
		26	26	21	6
		31	25	14	6
		26	22	17	8
		27		22
		33	27	18	10
		27	25	15	9
		28	31	19	7
			23	19	7
		30	26	15	9
		26	28	22
		27	22		9
		28	21		8
		29	28
			25
FLAG_1
MS
DDT	1	2	3	4	5	6	7	8	9	10	11	12	13	14	15	16	17	18	19	20	21	22	23	24	25	26	27	28	29	30	Promedio	Desvesta	Error
1	0.4	0.546	0.531	0.354	0.222	0.458		0.381	0.471	0.222	0.377	0.335	0.331	0.436	0.517	0.23	0.391	0.277	0.19	0.351	0.287	0.281	0.361	0.332	0.393	0.287	0.288				0.355731	0.0970198	0.0190272
2	0.816	1.025	0.943	1.062	0.713	0.912		0.87	0.853	0.609	0.826	0.861	0.818	0.808	0.875	0.589	0.908	0.698	0.584	1.007	0.877	0.769	0.888	0.768	0.812	0.852	0.746				0.8265	0.122302	0.0239854
3	1.475	1.691	1.442	1.596	1.172	1.462		1.259	1.22	1.168	1.304	1.42	1.481	1.402	1.451	1.125	1.369	1.121	1.105	1.457	1.285	1.262	1.332	1.237	1.345	1.468	1.263				1.34277	0.149749	0.0293683
4	2.105	2.52	2.062	2.327	1.731	2.29		1.823	2.03	1.764	1.695	2.21	2.023	2.176	1.864	1.675	2.062	1.637	1.706	2.112	2.153	1.938	2.169	1.935	2.09	2.099	2.042				2.00915	0.222841	0.0437027
5	3.051	3.306	2.998	3.377	2.52	3.228		2.405	2.665	2.528	2.344	3.02	3.199	3.052	2.572	2.471	2.992	2.53	2.428	3.019	2.928	2.817	3.183	2.784	2.9	3.027	2.736				2.84923	0.303486	0.0595185
6	3.843	4.326	3.876	4.379	3.866	4.308		3.469	3.706	3.322	3.156	4.113	4.174	4.149	3.808	3.264	4.757	3.56	3.24	3.891	3.714	3.912	4.15	3.854	3.802	3.977	3.872				3.86492	0.382528	0.07502
7	5.129	5.406	4.993	5.556	4.962	5.59		4.606	4.51	4.645	4.393	5.29	5.575	5.023	5.132	4.298	5.212	4.622	4.477	5.201	4.41	4.932	5.481	5.196	4.883	5.143	5.072				4.98988	0.390713	0.0766251
8	6.335	6.253	6.183	6.453	6.351	6.74		5.843	5.499	5.909	5.46	6.547	6.706	6.126	6.592	5.865	6.281	5.98	5.587	6.521	5.414	6.507	6.662	6.347	6.113	6.449	6.425				6.198	0.39495	0.077456
9	7.372	7.62	7.56	7.897	7.755	7.946		6.803	6.689	6.714	6.385	7.703	7.705	7.106	7.727	6.977	7.744	7.084	6.58	7.916	6.373	7.611	7.715	7.371	7.199	7.487	7.613				7.33277	0.489808	0.0960592
10	8.627	8.792	8.719	9.138	8.987	9.181		8.208	8.142	7.709	7.195	8.596	8.622	8.188	9.023	8.31	8.982	8.401	7.528	9.186	7.264	8.853	9.02	8.338	8.444	8.694	8.748				8.49596	0.563519	0.110515
11	9.644	9.79	9.591	9.87	9.81	10.094		9.267	9.124	8.837	8.446	9.559	9.978	9.563	9.579	9.159	10.349	9.664	8.535	10.72	8.72	9.689	10.345	9.829	9.342	9.953	9.786				9.58627	0.549754	0.107816
# Raíces	30	28	31	28	26	23		24	26	30	26	31	30	31	30	28	27	28	25	34	28	29	30	29	25	26	28				28.1154	2.53499	0.497152
NaCl 50 mM
DDT	1	2	3	4	5	6	7	8	9	10	11	12	13	14	15	16	17	18	19	20	21	22	23	24	25	26	27	28	29	30	Promedio	Desvesta	Error
1	0.47	0.377	0.306	0.355	0.285	0.482	0.323		0.226	0.194	0.231	0.297	0.16	0.235	0.282	0.237	0.283	0.282	0.415	0.274	0.118	0.208	0.271	0.267	0.282	0.222					0.28328	0.086318	0.0172636
2	1.065	0.762	0.76	0.751	0.684	0.735	0.956		0.608	0.503	0.808	0.551	0.497	0.723	0.509	1.041	0.632	0.686	1.111	0.853	0.35	0.48	0.857	0.723	0.654	0.615					0.71656	0.191664	0.0383327
3	1.231	1.182	1.228	1.102	0.995	1.146	1.194		1.098	0.857	1.228	1.024	0.967	1.242	0.948	1.276	1.089	1.435	1.111	2.491	2.483	0.643	1.594	1.229	1.254	1.039					1.24344	0.417234	0.0834468
4	1.739	1.783	1.579	1.759	1.606	1.654	2.093		1.609	1.416	1.95	1.448	1.457	1.637	1.538	2.249	1.72	1.84	1.646	2.491	2.483	1.085	2.215	1.944	1.592	1.615					1.76592	0.333695	0.0667391
5	2.329	2.632	2.298	2.498	2.094	2.329	2.847		2.358	1.895	2.541	1.997	2.122	2.286	2.18	2.374	2.437	2.52	2.295	3.227	2.483	1.844	2.683	2.537	2.156	2.372					2.37336	0.297488	0.0594976
6	3.176	3.477	3.068	3.321	2.721	3.185	3.667		2.896	2.656	4.043	2.768	2.846	3.247	3.235	3.288	3.194	3.313	3.224	5.733	2.971	2.43	3.29	3.366	2.977	3.208					3.252	0.614814	0.122963
7	4.303	4.357	3.91	4.211	3.667	3.974	4.248		3.836	3.504	4.379	3.495	3.822	3.989	3.99	4.082	4.707	4.228	6.481	6.795	3.733	3.964	4.176	4.312	3.705	3.879					4.22988	0.781447	0.156289
8	5.248	5.281	4.937	5.35	5.051	5.152	5.309		5.004	4.481	5.115	4.38	4.751	5.145	5.123	5.198	5.357	5.371	6.72	6.795	4.789	4.73	5.194	5.285	4.811	5.242					5.19276	0.541589	0.108318
9	6.105	6.172	5.776	6.365	6.151	6.079	6.289		5.724	5.26	6.136	5.311	5.668	6.028	5.942	6.019	5.977	6.234	6.737	6.848	5.335	5.154	6.014	6.139	5.739	5.735					5.95748	0.416156	0.0832312
10	6.896	7.151	6.764	7.107	6.77	6.892	7.12		6.633	6.092	7.128	6.126	6.492	6.782	6.831	6.776	6.761	7.039	6.961	7.152	6.28	6.007	6.975	7.086	6.6	6.528					6.75796	0.342625	0.0685249
11	8.045	8.04	7.614	8.159	7.78	7.643	7.824		7.357	6.943	7.898	6.807	7.355	7.701	7.449	7.711	7.608	7.928	7.816	7.518	7.318	6.869	7.845	7.826	7.565	7.363					7.59928	0.356243	0.0712486
Raices	26	29	26	21	25	29	22		22	20	20	24	21	25	22	21	22	29	21	27	21	19	23	26	21	23					23.4	3.01386	0.602771
NaCl 75 mM
DDT	1	2	3	4	5	6	7	8	9	10	11	12	13	14	15	16	17	18	19	20	21	22	23	24	25	26	27	28	29	30	Promedio	Desvesta	Error
1	0.246	0.34	0.166	0.236	0.303	0.218	0.222	0.186	0.131	0.333	0.267	0.156	0.282	0.262	0.21	0.201	0.179	0.264	0.155		0.18	0.164	0.176	0.305		0.244	0.275	0.215	0.219		0.227222	0.0566102	0.0108946
2	0.536	0.644	0.446	0.468	0.593	0.509	0.447	0.416	0.435	0.677	0.647	0.495	0.674	0.526	0.52	0.512	0.409	0.56	0.394		0.499	0.441	0.458	0.626		0.415	0.608	0.576	0.435		0.517259	0.0873404	0.0168087
3	0.839	0.999	0.713	0.799	0.871	0.795	0.931	0.621	0.854	0.913	1.04	0.723	0.991	0.773	0.89	0.864	0.775	0.908	0.843		0.795	0.886	0.853	1.031		0.728	0.914	0.939	0.708		0.851704	0.104347	0.0200816
4	1.167	1.375	1.145	1.066	1.273	1.232	1.554	1.15	1.247	1.43	1.457	1.131	1.514	1.162	1.415	1.337	1.168	1.417	1.346		1.238	1.256	1.21	1.466		1.086	1.474	1.294	1.088		1.28511	0.143654	0.0276462
5	1.671	1.882	1.603	1.489	1.872	1.731	2.042	1.559	1.779	1.978	1.96	1.613	2.001	1.752	1.994	1.789	1.903	2.03	1.882		1.717	1.715	1.559	2.09		1.46	1.991	1.749	1.608		1.7933	0.183502	0.0353151
6	2.159	2.443	2.288	1.91	2.271	2.291	2.666	2.341	2.266	2.734	2.336	2.144	2.72	2.415	2.48	2.375	2.54	2.698	2.311		2.345	2.188	2.09	2.674		1.788	2.375	2.396	2.037		2.34374	0.238674	0.0459328
7	2.711	3.178	2.905	2.477	2.861	2.994	3.374	2.864	2.988	3.461	3.046	2.824	3.368	2.94	3.127	3.033	3.206	3.208	3.044		2.985	2.708	2.69	3.451		2.333	3.224	2.935	2.624		2.98367	0.283086	0.0544799
8	3.527	3.815	3.706	3.213	3.556	3.702	4.207	3.685	3.713	4.232	3.777	3.549	4.281	3.692	4.223	3.92	3.817	4.131	3.807		3.819	3.309	3.386	4.102		3.016	3.902	3.726	3.112		3.73796	0.338785	0.0651992
9	4.181	4.464	4.424	3.88	4.174	4.34	4.879	4.236	4.376	4.859	4.672	4.271	4.901	4.265	4.749	4.484	4.495	4.793	4.583		4.469	4.15	4.127	4.706		3.663	4.608	4.507	3.739		4.40722	0.328153	0.0631531
10	4.671	5.013	5.02	4.369	4.869	4.946	5.475	4.899	4.987	5.583	5.318	4.809	5.65	4.945	5.272	5.075	5.123	5.433	5.155		5.071	4.704	4.846	5.341		4.28	5.244	5.134	4.293		5.01944	0.35575	0.068464
11	5.35	5.732	5.746	5.103	5.664	5.648	6.321	5.615	5.923	6.227	5.904	5.455	6.222	5.473	5.869	5.75	5.74	6.041	5.76		5.611	5.209	5.433	5.907		4.893	5.8	5.794	4.966		5.67244	0.358203	0.0689362
Raices	16	17	19	15	13	17	27	13	13	19	13	10	20	19	20	19	21	14	13		19	13	11	16		10	17	14	7		15.7407	4.22986	0.814037
NaCl 100 mM
DDT	1	2	3	4	5	6	7	8	9	10	11	12	13	14	15	16	17	18	19	20	21	22	23	24	25	26	27	28	29	30	Promedio	Desvesta	Error
1	0.159	0.103	0.075	0.219	0.193	0.235	0.111		0.096		0.103	0.107	0.142	0.161	0.15	0.148	0.205	0.161	0.136	0.158	0.104	0.119	0.053	0.184	0.115	0.231	0.228	0.229	0.166		0.147952	0.047964	0.00923068
2	0.359	0.267	0.247	0.404	0.436	0.392	0.237		0.208		0.272	0.328	0.307	0.368	0.28	0.244	0.333	0.228	0.4	0.382	0.191	0.216	0.167	0.358	0.281	0.392	0.326	0.339	0.27		0.291762	0.0691715	0.0133121
3	0.539	0.401	0.377	0.568	0.614	0.587	0.374		0.392		0.443	0.467	0.451	0.525	0.465	0.497	0.509	0.466	0.516	0.501	0.364	0.413	0.318	0.522	0.411	0.572	0.507	0.557	0.433		0.462048	0.0663133	0.012762
4	0.713	0.72	0.569	0.822	0.886	0.834	0.54		0.561		0.667	0.821	0.677	0.731	0.603	0.66	0.739	0.709	0.801	0.68	0.636	0.647	0.437	0.802	0.67	0.881	0.8	0.754	0.698		0.691143	0.104107	0.0200354
5	1.015	0.938	0.82	1.197	1.163	1.127	0.73		0.782		0.872	1.169	0.983	0.994	0.747	0.891	0.93	0.946	1.085	0.962	0.809	0.91	0.612	1.139	1.035	1.099	0.98	1.01	0.957		0.935333	0.14108	0.0271509
6	1.256	1.163	1.044	1.461	1.399	1.46	0.973		1.077		1.129	1.478	1.202	1.232	0.975	1.319	1.247	1.253	1.277	1.213	1.176	1.219	0.75	1.346	1.376	1.419	1.239	1.447	1.261		1.21943	0.171454	0.0329963
7	1.651	1.632	1.38	1.837	1.683	1.911	1.214		1.375		1.423	1.869	1.547	1.524	1.122	1.711	1.783	1.625	1.666	1.629	1.485	1.523	1.045	1.567	1.599	1.793	1.541	1.759	1.563		1.5411	0.213869	0.041159
8	2.044	2.057	1.785	2.374	2.137	2.318	1.419		1.565		1.822	2.297	2.067	1.824	1.376	2.163	2.152	2.011	2.093	2.08	1.813	1.824	1.317	1.906	1.944	2.29	1.901	2.194	2.101		1.91233	0.288194	0.0554629
9	2.325	2.346	2.18	2.76	2.57	2.853	1.65		1.758		2.03	2.673	2.354	2.082	1.516	2.489	2.509	2.455	2.399	2.406	2.128	2.149	1.525	2.104	2.188	2.721	2.129	2.518	2.308		2.19481	0.349537	0.0672685
10	2.612	2.775	2.593	3.174	2.934	3.241	1.837		1.977		2.23	3.008	2.635	2.39	1.708	2.707	2.963	2.781	2.685	2.716	2.497	2.438	1.747	2.266	2.645	3.111	2.428	2.992	2.597		2.49324	0.411969	0.0792835
11	3.052	3.262	2.981	3.428	3.379	3.533	2.002		2.217		2.429	3.4	3.035	2.739	1.96	3.085	3.314	3.087	2.971	2.992	2.743	2.628	1.854	2.546	2.923	3.385	2.891	3.184	2.957		2.77819	0.461129	0.0887442
Raices	9	7	7	7	8	6	5		4		4	10	7	6	2	6	4	7	6	6	8	7	4	6	8	5	6	9	6		6	1.82574	0.351364
Manitol 300mM
DDT	1	2	3	4	5	6	7	8	9	10	11	12	13	14	15	16	17	18	19	20	21	22	23	24	25	26	27	28	29	30	Promedio	Desvesta	Error
1	0.125	0.083	0.163	0.266	0.199	0.193	0.183	0.187	0.171	0.213	0.171	0.173	0.142	0.169	0.138	0.173	0.211	0.212	0.217	0.145	0.171	0.189	0.226	0.328	0.122	0.182	0.204	0.148			0.182286	0.0467332	0.00883174
2	0.185	0.133	0.453	0.478	0.454	0.5	0.562	0.527	0.305	0.484	0.478	0.359	0.45	0.35	0.39	0.416	0.425	0.416	0.5	0.323	0.351	0.457	0.5	0.508	0.302	0.319	0.439	0.386			0.408929	0.100124	0.0189217
3	0.294	0.229	0.714	0.804	0.594	0.828	0.856	0.732	0.452	0.766	0.679	0.562	0.709	0.501	0.6	0.61	0.599	0.653	0.805	0.539	0.702	0.625	0.658	0.736	0.523	0.487	0.677	0.642			0.627714	0.147338	0.0278442
4	0.372	0.354	0.939	1.046	0.852	1.11	1.128	1.039	0.575	1.128	0.903	0.717	0.882	0.684	0.743	0.742	0.814	0.853	1.085	0.824	0.975	0.853	0.916	0.951	0.648	0.671	0.904	0.89			0.842786	0.20091	0.0379684
5	0.402	0.441	1.057	1.141	0.96	1.248	1.388	1.184	0.783	1.273	1.04	0.857	1.167	0.928	0.894	0.834	0.931	1.008	1.329	1.06	1.137	0.975	1.097	1.161	0.795	0.914	1.101	1.147			1.009	0.228246	0.0431345
6	0.464	0.536	1.293	1.266	1.03	1.537	1.688	1.383	0.912	1.445	1.279	1.069	1.39	1.075	1.091	1.12	1.036	1.276	1.638	1.206	1.458	1.231	1.248	1.434	0.929	1.178	1.324	1.41			1.21236	0.280498	0.0530092
7	0.563	0.665	1.482	1.372	1.189	1.748	1.712	1.553	1.024	1.659	1.501	1.169	1.658	1.208	1.208	1.222	1.157	1.433	1.947	1.294	1.665	1.438	1.391	1.551	1.018	1.273	1.43	1.614			1.36229	0.311075	0.0587877
8	0.597	0.805	1.668	1.49	1.309	2.091	1.916	1.786	1.134	1.81	1.604	1.376	1.945	1.373	1.352	1.391	1.271	1.644	2.408	1.392	1.952	1.542	1.492	1.689	1.116	1.461	1.697	1.79			1.53932	0.377679	0.0713745
9	0.658	0.907	1.805	1.659	1.455	2.375	2.142	2.066	1.28	2.036	1.817	1.545	2.095	1.538	1.526	1.557	1.446	1.903	2.698	1.505	2.187	1.681	1.573	1.862	1.243	1.564	1.882	1.928			1.71189	0.424283	0.080182
10	0.685	0.977	1.931	1.768	1.589	2.801	2.341	2.312	1.424	2.245	1.937	1.67	2.354	1.671	1.684	1.761	1.558	2.068	2.962	1.683	2.502	1.921	1.692	2.094	1.408	1.664	2.066	2.154			1.89007	0.490451	0.0926864
11	0.739	1.046	2.096	1.886	1.684	3.005	2.659	2.618	1.544	2.475	2.205	1.785	2.538	1.795	1.861	1.87	1.691	2.227	3.216	1.799	2.711	2.085	1.8	2.221	1.622	1.923	2.363	2.316			2.06357	0.539992	0.102049
Raices	3	3	2	4	3	0	2	2	2	0	3	2	3	2	2	1	1	2	2	5	0	0	3	1	1	1	0	1			1.82143	1.27812	0.241543
	MS	NaCl 50mM	NaCl 75mM	NaCl 100mM
	30	26	16	9
	28	29	17	7
	31	26	19	7
	28	21	15	7
	26	25	13	8
	23	29	17	6
		22	27	5
	24		13
	26	22	13	4
	30	20	19
	26	20	13	4
	31	24	10	10
	30	21	20	7
	31	25	19	6
	30	22	20	2
	28	21	19	6
	27	22	21	4
	28	29	14	7
	25	21	13	6
	34	27		6
	28	21	19	8
	29	19	13	7
	30	23	11	4
	29	26	16	6
	25	21		8
	26	23	10	5
	28		17	6
			14	9
			7	6
Primary root cinetics with complement lines
Control							NaCl
Wt	FLAG_1	FLAG_3	Comp_10	Comp_11	Comp_12		Wt	FLAG_1	FLAG_3	Comp_10	Comp_11	Comp_12
6.57221	6.98589	6.44316	7.783	5.46	6.104		6.57221	6.98589	6.44316	7.783	5.46	6.104
6.77639	6.26237	5.9887	6.407	5.077	6.141		6.77639	6.26237	5.9887	6.407	5.077	6.141
7.30558	6.61107	8.48015	5.451	5.827	6.246		7.30558	6.61107	8.48015	5.451	5.827	6.246
6.96	6.431	8.664	6.571	6.036	6.436		6.96	6.431	8.664	6.571	6.036	6.436
7.275	6.133	6.626	6.034	6.175	6.818		7.275	6.133	6.626	6.034	6.175	6.818
6.693	5.925	7.846	6.443	6.957	7.355		6.693	5.925	7.846	6.443	6.957	7.355
7.048	5.368	6.914	6.267	6.641	6.471		7.048	5.368	6.914	6.267	6.641	6.471
6.684	6.817	6.409	6.057	6.813	6.695		6.684	6.817	6.409	6.057	6.813	6.695
8.91	5.473	6.621	6.189	6.283	5.733		8.91	5.473	6.621	6.189	6.283	5.733
			7.567	6.983	6.312					7.567	6.983	6.312
			6.559	7.418	7.218					6.559	7.418	7.218
			7.931	3.921	6.976					7.931	3.921	6.976
Number of LR								Number of LR
Control								75 mM NaCl
Wt	FLAG_1	FLAG_3	Comp_10	Comp_11	Comp_12		Wt	FLAG_1	FLAG_3	Comp_10	Comp_11	Comp_12
14	9	13	15	14	10		13	4	7	15	13	13
12	9	11	12	11	12		12	7	12	26	12	12
13	11	15	14	13	14		11	13	13	11	11	16
12	9	11	12	13	13		14	6	14	14	14	14
11	9	10	12	10	14		13	12	11	13	13	13
13	8	10	13	11	16		12	9	12	16	12	12
15	11	14	14	16	11		16	12	16	16	16	16
9	10	11	10	14	12		13	11	9	13	13	13
13	9	9	11	10	12		12	5	7	12	12	12
			16	12	14		12	8	12	12	12	12
			12	15	12		11	10	13	16	11	20
			16	13	14		16	6	14	16	16	16
							12	10	8	12	12	12
							11	9	12	11	11	16
							13	9	7	13	13	13
							13	11	16	13	13	13
							17	12	14	17	17	17
							14	13	11	14	14	14
							15	6	12	15	15	15
							12	12	12	12	12	12
							9	12	10	12	13	14
							13	10	8	13	13	13
							10	6	8	14	13	15
							11	7	11	11	11	11
Lenght of LR							Lenght of LR
Control							75 mm NaCl
Wt	FLAG_1	FLAG_3	Comp_10	Comp_11	Comp_12		Wt	FLAG_1	FLAG_3	Comp_10	Comp_11	Comp_12
11.7583	8.375	6.746	12.701	8.56	6.171		5.705	0.882	2.012	4.282	11.224	7.235
7.83333	7.56667	5.977	8.02	12.141	8.991		5.566	1.719	3.538	8.363	6.918	6.455
11.3417	7.929	9.136	5.657	6.789	11.394		3.658	3.329	3.732	6.992	5.536	5.133
8.813	7.918	9.536	8.131	6.769	7.843		6.234	1.844	5.481	7.624	4.862	5.695
9.722	5.736	7.752	7.823	6.86	11.281		4.043	2.945	4.794
8.863	4.685	8.539	9.647	6.626	12.057		4.872	2.425	4.848
14.987	4.533	6.586	12.78	9.865	6.223		8.582	3.667	5.407
7.896	9.022	4.247	5.767	10.943	8.105		7.816	3.328	2.19
9.016	4.188	3.993	13.226	6.866	5.383
			9.563	7.83	8.001
			7.607	11.421	6.894
			12.089	8.041	7.62
Slope data
Wt/Ms		FLAG_1/Ms		Wt/50		FLAG_1/50		Wt/75		FLAG_1/75		Wt/100		FLAG_1/100
0.8482	0.0415	0.9574	0.04348	0.6445	0.02367	0.76	0.02804	0.4375	0.01734	0.5636	0.023	0.194	0.006551	0.2746	0.009706

[truncated: 3 more sheets: Table S11 aging_data, Table S12 glassy_properties, Table S13 dehydrat_assays]
